# Supplementary material for: ETV3 and ETV6 enable monocyte differentiation into dendritic cells by repressing macrophage fate commitment
Source: Nat Immunol. 2022 Dec 21;24(1):84–95. doi: 10.1038/s41590-022-01374-0 (PMC9810530; doi:10.1038/s41590-022-01374-0)
Supplement: Supplementary file 4 — List of peaks identified in ChIP–seq analysis for ETV3 and ETV6. [file 41590_2022_1374_MOESM4_ESM.xlsx]

## Sheet: ETV6 ChIP-seq
PeakID	Chr	Start	End	Strand	Peak Score	Focus Ratio/Region Size	Annotation	Detailed Annotation	Distance to TSS	Nearest PromoterID	Entrez ID	Nearest Unigene	Nearest Refseq	Nearest Ensembl	Gene Name	Gene Alias	Gene Description	Gene Type
ETV6_merge_peak_28396	chr18	62499148	62499898	+	0	NA	Intergenic	Intergenic	-23502	NR_126534	54877	Hs.114191	NM_017742	ENSG00000141664	ZCCHC2	C18orf49	zinc finger CCHC-type containing 2	protein-coding
ETV6_merge_peak_59003	chrX	9316666	9318132	+	0	NA	Intergenic	Intergenic	-145896	NM_001139466	6907	Hs.495656	NM_005647	ENSG00000101849	TBL1X	EBI|SMAP55|TBL1	transducin beta like 1 X-linked	protein-coding
ETV6_merge_peak_18607	chr14	104743415	104743882	+	0	NA	intron (NM_199165, intron 10 of 12)	intron (NM_199165, intron 10 of 12)	-9499	NM_021709	10572	Hs.112058	NM_006427	ENSG00000184990	SIVA1	CD27BP|SIVA|Siva-1|Siva-2	SIVA1 apoptosis inducing factor	protein-coding
ETV6_merge_peak_51653	chr7	2870417	2871579	+	0	NA	Intergenic	Intergenic	-26690	NM_007353	2768	Hs.487341	NM_007353	ENSG00000146535	GNA12	NNX3|RMP|gep	G protein subunit alpha 12	protein-coding
ETV6_merge_peak_3518	chr1	119570173	119570652	+	0	NA	non-coding (NR_033781, exon 1 of 1)	non-coding (NR_033781, exon 1 of 1)	6532	NR_033781	128102	Hs.681806	NR_033781		HSD3BP4	-	hydroxy-delta-5-steroid dehydrogenase, 3 beta, pseudogene 4	pseudo
ETV6_merge_peak_23363	chr16	85986752	85988135	+	0	NA	Intergenic	Intergenic	69096	NR_106832	102466732		NR_106832	ENSG00000274134	MIR6774	hsa-mir-6774	microRNA 6774	ncRNA
ETV6_merge_peak_22797	chr16	73114584	73115537	+	0	NA	Intergenic	Intergenic	22711	NR_027756	283902	Hs.382776	NM_001101347	ENSG00000260880	HCCAT5	FJ222407|HTA	hepatocellular carcinoma associated transcript 5	ncRNA
ETV6_merge_peak_32179	chr2	11583259	11584156	+	0	NA	intron (NM_014668, intron 7 of 32)	AluSq|SINE|Alu	41021	NM_033090	9687	Hs.467733	NM_014668	ENSG00000196208	GREB1	-	growth regulating estrogen receptor binding 1	protein-coding
ETV6_merge_peak_42819	chr3	52096446	52096980	+	0	NA	intron (NM_015426, intron 9 of 10)	intron (NM_015426, intron 9 of 10)	-31601	NR_027331	100128378	Hs.640106	NM_001123039		LINC00696	C3orf74	long intergenic non-protein coding RNA 696	ncRNA
ETV6_merge_peak_35074	chr2	147182531	147183106	+	0	NA	Intergenic	L1PA7|LINE|L1	595761	NR_026904	728773	Hs.334462	NR_026904		PABPC1P2	PABP2|PABP4|PABPCP2|PABPCP4	poly(A) binding protein cytoplasmic 1 pseudogene 2	pseudo
ETV6_merge_peak_34286	chr2	102052923	102053770	+	0	NA	Intergenic	Intergenic	-17044	NM_001288706	3554	Hs.701982	NM_000877	ENSG00000115594	IL1R1	CD121A|D2S1473|IL-1R-alpha|IL1R|IL1RA|P80	interleukin 1 receptor type 1	protein-coding
ETV6_merge_peak_27226	chr17	78745146	78745883	+	0	NA	intron (NM_004762, intron 1 of 12)	intron (NM_004762, intron 1 of 12)	-8612	NM_001365040	9267	Hs.191215	NM_004762	ENSG00000108669	CYTH1	B2-1|CYTOHESIN-1|D17S811E|PSCD1|SEC7	cytohesin 1	protein-coding
ETV6_merge_peak_48240	chr5	172595868	172596507	+	0	NA	Intergenic	MIRb|SINE|MIR	-37173	NR_146726	105377728	Hs.131465	NR_146726		LINC01944	CTB-54I1.1	long intergenic non-protein coding RNA 1944	ncRNA
ETV6_merge_peak_12152	chr11	114182843	114183399	+	0	NA	intron (NM_001354752, intron 2 of 4)	intron (NM_001354752, intron 2 of 4)	-112692	NM_006169	4837	Hs.503911	NM_006169	ENSG00000166741	NNMT	-	nicotinamide N-methyltransferase	protein-coding
ETV6_merge_peak_1305	chr1	24070998	24072188	+	0	NA	intron (NM_152372, intron 24 of 36)	MER5B|DNA|hAT-Charlie	40542	NM_152372	127294	Hs.523413	NM_152372	ENSG00000142661	MYOM3	-	myomesin 3	protein-coding
ETV6_merge_peak_10464	chr11	57334639	57335236	+	0	NA	intron (NM_003146, intron 2 of 16)	intron (NM_003146, intron 2 of 16)	955	NM_003146	6749	Hs.523680	NM_003146	ENSG00000149136	SSRP1	FACT|FACT80|T160	structure specific recognition protein 1	protein-coding
ETV6_merge_peak_55505	chr8	102632501	102633002	+	0	NA	Intergenic	Intergenic	21213	NR_103759	7071	Hs.435001	NM_005655	ENSG00000155090	KLF10	EGR-alpha|EGRA|TIEG|TIEG1	Kruppel like factor 10	protein-coding
ETV6_merge_peak_18946	chr15	42488909	42490788	+	0	NA	intron (NM_001366844, intron 1 of 19)	AluSx|SINE|Alu	1293	NM_001366845	64397	Hs.511143	NM_022473	ENSG00000103994	ZNF106	SH3BP3|ZFP106|ZNF474	zinc finger protein 106	protein-coding
ETV6_merge_peak_4466	chr1	172431762	172432311	+	0	NA	intron (NM_139240, intron 1 of 6)	L1PA6|LINE|L1	11351	NM_139240	92346	Hs.517991	NM_139240	ENSG00000180999	C1orf105	-	chromosome 1 open reading frame 105	protein-coding
ETV6_merge_peak_4755	chr1	201011754	201014013	+	0	NA	intron (NM_001252103, intron 1 of 33)	AluJb|SINE|Alu	10831	NM_001252102	23046	Hs.169182	NM_017596	ENSG00000116852	KIF21B	-	kinesin family member 21B	protein-coding
ETV6_merge_peak_14699	chr12	106359000	106359710	+	0	NA	intron (NM_001160708, intron 1 of 27)	AluSg|SINE|Alu	1273	NM_001160708	55703	Hs.62696	NM_018082	ENSG00000013503	POLR3B	C128|HLD8|INMAP|RPC2	RNA polymerase III subunit B	protein-coding
ETV6_merge_peak_31717	chr19	55632794	55633285	+	0	NA	Intergenic	AluSp|SINE|Alu	-7963	NM_207115	51157	Hs.631551	NM_016202	ENSG00000213015	ZNF580	-	zinc finger protein 580	protein-coding
ETV6_merge_peak_18245	chr14	94395900	94396351	+	0	NA	Intergenic	Intergenic	-5433	NM_001127701	5265	Hs.525557	NM_000295	ENSG00000197249	SERPINA1	A1A|A1AT|AAT|PI|PI1|PRO2275|alpha1AT|nNIF	serpin family A member 1	protein-coding
ETV6_merge_peak_25308	chr17	40017371	40017897	+	0	NA	non-coding (NR_033662, exon 4 of 4)	non-coding (NR_033662, exon 4 of 4)	2194	NM_172220	1440	Hs.2233	NM_000759	ENSG00000108342	CSF3	C17orf33|CSF3OS|GCSF	colony stimulating factor 3	protein-coding
ETV6_merge_peak_14740	chr12	108362100	108363250	+	0	NA	Intergenic	MIR|SINE|MIR	-23364	NM_001142343	1240	Hs.197143	NM_004072	ENSG00000174600	CMKLR1	CHEMERINR|ChemR23|DEZ|RVER1	chemerin chemokine-like receptor 1	protein-coding
ETV6_merge_peak_57039	chr9	89812809	89817491	+	0	NA	Intergenic	MER5A|DNA|hAT-Charlie	-154266	NR_109791	101927847	Hs.584312	NR_109791		LOC101927847	-	uncharacterized LOC101927847	ncRNA
ETV6_merge_peak_12553	chr11	123255989	123256672	+	0	NA	Intergenic	Intergenic	-61082	NM_024769	79827	Hs.591949	NM_024769	ENSG00000166250	CLMP	ACAM|ASAM|CSBM|CSBS	CXADR like membrane protein	protein-coding
ETV6_merge_peak_21081	chr16	9077168	9078421	+	0	NA	Intergenic	MER4E1|LTR|ERV1	-13850	NM_014117	29035	Hs.221497	NM_014117	ENSG00000182831	C16orf72	PRO0149	chromosome 16 open reading frame 72	protein-coding
ETV6_merge_peak_13053	chr12	6118522	6119735	+	0	NA	intron (NM_000552, intron 3 of 51)	intron (NM_000552, intron 3 of 51)	5547	NM_000552	7450	Hs.440848	NM_000552	ENSG00000110799	VWF	F8VWF|VWD	von Willebrand factor	protein-coding
ETV6_merge_peak_53767	chr7	139884084	139885164	+	0	NA	intron (NM_001314028, intron 3 of 12)	intron (NM_001314028, intron 3 of 12)	55360	NM_030984	6916	Hs.520757	NM_001061	ENSG00000059377	TBXAS1	BDPLT14|CYP5|CYP5A1|GHOSAL|THAS|TS|TXAS|TXS	thromboxane A synthase 1	protein-coding
ETV6_merge_peak_6691	chr10	17737016	17737475	+	0	NA	Intergenic	LTR33|LTR|ERVL	-14956	NM_001098844	653567	Hs.564139	NM_001013629	ENSG00000148483	TMEM236	FAM23A|FAM23B|bA162I21.2|bA16O1.2	transmembrane protein 236	protein-coding
ETV6_merge_peak_44403	chr3	184710790	184711245	+	0	NA	exon (NM_022149, exon 1 of 1)	exon (NM_022149, exon 1 of 1)	1047	NM_022149	64110	Hs.306123	NM_022149	ENSG00000177383	MAGEF1	MAGE-F1	MAGE family member F1	protein-coding
ETV6_merge_peak_7688	chr10	71872835	71874889	+	0	NA	Intergenic	MIRc|SINE|MIR	-22611	NM_002778	5660	Hs.523004	NM_002778	ENSG00000197746	PSAP	GLBA|SAP1	prosaposin	protein-coding
ETV6_merge_peak_54623	chr8	22918506	22920351	+	0	NA	intron (NM_001363233, intron 3 of 6)	intron (NM_001363233, intron 3 of 6)	8486	NM_144962	157310	Hs.491242	NM_144962	ENSG00000134020	PEBP4	CORK-1|CORK1|GWTM1933|HEL-S-300|PEBP-4|PRO4408|hPEBP4	phosphatidylethanolamine binding protein 4	protein-coding
ETV6_merge_peak_25363	chr17	40550732	40551522	+	0	NA	Intergenic	MIR|SINE|MIR	9267	NM_001301718	1236	Hs.370036	NM_001838	ENSG00000126353	CCR7	BLR2|CC-CKR-7|CCR-7|CD197|CDw197|CMKBR7|EBI1	C-C motif chemokine receptor 7	protein-coding
ETV6_merge_peak_55152	chr8	54294807	54295278	+	0	NA	Intergenic	MLT1A0|LTR|ERVL-MaLR	-35644	NR_004385	26766		NR_004385	ENSG00000199212	RNU105C	E1-5|E1-6	RNA, U105C small nucleolar	snoRNA
ETV6_merge_peak_41407	chr3	4832562	4833025	+	0	NA	intron (NM_001168272, intron 59 of 60)	intron (NM_001168272, intron 59 of 60)	73708	NR_125914	100507582	Hs.434505	NR_037903	ENSG00000235831	BHLHE40-AS1	-	BHLHE40 antisense RNA 1	ncRNA
ETV6_merge_peak_31208	chr19	48102958	48103666	+	0	NA	intron (NM_001159323, intron 4 of 16)	intron (NM_001159323, intron 4 of 16)	7505	NM_003706	8605	Hs.631562	NM_003706	ENSG00000105499	PLA2G4C	CPLA2-gamma	phospholipase A2 group IVC	protein-coding
ETV6_merge_peak_34929	chr2	128784752	128785220	+	0	NA	Intergenic	Intergenic	-79614	NR_110278	101927881	Hs.570247	NR_110278		LOC101927881	-	uncharacterized LOC101927881	ncRNA
ETV6_merge_peak_41291	chr22	47169975	47170793	+	0	NA	intron (NM_001284305, intron 12 of 12)	intron (NM_001284305, intron 12 of 12)	-175187	NR_144462	339685	Hs.434351	NR_038922	ENSG00000224715	LOC339685	-	uncharacterized LOC339685	ncRNA
ETV6_merge_peak_43431	chr3	120165611	120166498	+	0	NA	3' UTR (NM_153002, exon 9 of 9)	3' UTR (NM_153002, exon 9 of 9)	-71607	NM_001354596	2932	Hs.445733	NM_002093	ENSG00000082701	GSK3B	-	glycogen synthase kinase 3 beta	protein-coding
ETV6_merge_peak_44332	chr3	183807888	183808861	+	0	NA	intron (NR_046727, intron 2 of 2)	intron (NR_046727, intron 2 of 2)	2077	NR_046727	100874113		NR_046727		YEATS2-AS1	-	YEATS2 antisense RNA 1	ncRNA
ETV6_merge_peak_850	chr1	17078888	17081510	+	0	NA	intron (NM_007365, intron 10 of 15)	MLT1I|LTR|ERVL-MaLR	-26029	NM_003000	6390	Hs.465924	NM_003000	ENSG00000117118	SDHB	CWS2|IP|PGL4|SDH|SDH1|SDH2|SDHIP	succinate dehydrogenase complex iron sulfur subunit B	protein-coding
ETV6_merge_peak_42134	chr3	38278338	38278840	+	0	NA	3' UTR (NM_004256, exon 10 of 10)	3' UTR (NM_004256, exon 10 of 10)	-3705	NM_001320033	9389	Hs.165559	NM_004803	ENSG00000144671	SLC22A14	OCTL2|OCTL4|ORCTL4	solute carrier family 22 member 14	protein-coding
ETV6_merge_peak_41163	chr22	45626026	45626691	+	0	NA	Intergenic	Intergenic	-20711	NR_131244	100506737	Hs.517692	NR_131244	ENSG00000238120	LINC01589	TCONS_00029353	long intergenic non-protein coding RNA 1589	ncRNA
ETV6_merge_peak_16693	chr13	110818933	110819749	+	0	NA	non-coding (NR_158538, exon 2 of 2)	non-coding (NR_158538, exon 2 of 2)	5636	NR_158538	105370362		NR_158538		LOC105370362	-	uncharacterized LOC105370362	ncRNA
ETV6_merge_peak_646	chr1	15021457	15023647	+	0	NA	intron (NM_001370231, intron 3 of 8)	intron (NM_001370231, intron 3 of 8)	76633	NM_001017999	23254	Hs.368823	NM_015209	ENSG00000189337	KAZN	KAZ	kazrin, periplakin interacting protein	protein-coding
ETV6_merge_peak_2496	chr1	44833076	44834486	+	0	NA	intron (NM_003738, intron 2 of 21)	intron (NM_003738, intron 2 of 21)	9163	NM_001166292	8643	Hs.591497	NM_003738	ENSG00000117425	PTCH2	PTC2	patched 2	protein-coding
ETV6_merge_peak_49312	chr6	15522041	15525047	+	0	NA	TTS (NM_183040)	TTS (NM_183040)	139484	NR_036448	84062	Hs.571148	NM_032122	ENSG00000047579	DTNBP1	BLOC1S8|DBND|HPS7|My031|SDY	dystrobrevin binding protein 1	protein-coding
ETV6_merge_peak_34548	chr2	111698192	111700348	+	0	NA	Intergenic	Intergenic	71864	NR_039928	100616370		NR_039928	ENSG00000264793	MIR4771-1	-	microRNA 4771-1	ncRNA
ETV6_merge_peak_35648	chr2	217875538	217876367	+	0	NA	intron (NM_001308023, intron 15 of 29)	intron (NM_001308023, intron 15 of 29)	24676	NR_106867	102465485		NR_106867	ENSG00000275458	MIR6809	hsa-mir-6809	microRNA 6809	ncRNA
ETV6_merge_peak_15992	chr13	27044834	27045503	+	0	NA	Intergenic	Intergenic	-80365	NR_046547	100874070	Hs.524923	NR_046547		USP12-AS1	-	USP12 antisense RNA 1	ncRNA
ETV6_merge_peak_26896	chr17	75542812	75543462	+	0	NA	intron (NM_001015002, intron 1 of 9)	intron (NM_001015002, intron 1 of 9)	17435	NM_001015002	3993	Hs.514477	NM_004524	ENSG00000073350	LLGL2	HGL|Hugl-2|LGL2	LLGL scribble cell polarity complex component 2	protein-coding
ETV6_merge_peak_56066	chr8	140358681	140359121	+	0	NA	intron (NM_001160372, intron 9 of 22)	intron (NM_001160372, intron 9 of 22)	98843	NM_001160372	83696	Hs.654911	NM_031466	ENSG00000167632	TRAPPC9	IBP|IKBKBBP|MRT13|NIBP|T1|TRS120	trafficking protein particle complex 9	protein-coding
ETV6_merge_peak_29067	chr19	6087019	6087459	+	0	NA	intron (NM_000635, intron 1 of 17)	intron (NM_000635, intron 1 of 17)	23261	NM_000635	5990	Hs.465709	NM_000635	ENSG00000087903	RFX2	-	regulatory factor X2	protein-coding
ETV6_merge_peak_36084	chr2	233267201	233268259	+	0	NA	intron (NM_030803, intron 5 of 17).2	intron (NM_030803, intron 5 of 17).2	-7996	NR_003008	677775	Hs.663619	NR_003008	ENSG00000252010	SCARNA5	U87	small Cajal body-specific RNA 5	ncRNA
ETV6_merge_peak_31336	chr19	49335078	49335815	+	0	NA	promoter-TSS (NM_001774)	promoter-TSS (NM_001774)	40	NM_001774	951	Hs.166556	NM_001774	ENSG00000104894	CD37	GP52-40|TSPAN26	CD37 molecule	protein-coding
ETV6_merge_peak_47158	chr5	132462723	132468772	+	0	NA	intron (NR_161242, intron 3 of 3)	AluSp|SINE|Alu	25026	NR_149068	3659	Hs.436061	NM_002198	ENSG00000125347	IRF1	IRF-1|MAR	interferon regulatory factor 1	protein-coding
ETV6_merge_peak_27529	chr17	82876183	82878542	+	0	NA	intron (NM_005993, intron 14 of 38)	AluSx3|SINE|Alu	-37340	NM_024702	79755	Hs.464391	NM_024702	ENSG00000141579	ZNF750	ZFP750	zinc finger protein 750	protein-coding
ETV6_merge_peak_8620	chr10	102743652	102744961	+	0	NA	TTS (NM_178858)	TTS (NM_178858)	358	NM_001083913	54838	Hs.500897	NM_017787	ENSG00000166272	WBP1L	C10orf26|OPA1L|OPAL1	WW domain binding protein 1 like	protein-coding
ETV6_merge_peak_15166	chr12	116507358	116507980	+	0	NA	Intergenic	AluSz|SINE|Alu	-25753	NR_027345	100287569	Hs.441601	NM_207436	ENSG00000196668	LINC00173	NCRNA00173	long intergenic non-protein coding RNA 173	ncRNA
ETV6_merge_peak_9335	chr10	128216439	128218675	+	0	NA	Intergenic	Intergenic	-68393	NR_120619	101927381	Hs.523342	NR_120619	ENSG00000280953	LINC01163	TCONS_00017722	long intergenic non-protein coding RNA 1163	ncRNA
ETV6_merge_peak_55734	chr8	126834272	126834752	+	0	NA	Intergenic	Intergenic	-178642	NR_045262	100750225	Hs.571530	NR_045262	ENSG00000253438	PCAT1	PCA1|PCAT-1	prostate cancer associated transcript 1	ncRNA
ETV6_merge_peak_26816	chr17	74799849	74801005	+	0	NA	intron (NM_017728, intron 8 of 9)	intron (NM_017728, intron 8 of 9)	23928	NM_001321264	54868	Hs.370262	NM_017728	ENSG00000109066	TMEM104	-	transmembrane protein 104	protein-coding
ETV6_merge_peak_42283	chr3	43161750	43163048	+	0	NA	Intergenic	Intergenic	-56320	NM_032806	84892	Hs.745002	NM_032806	ENSG00000144647	POMGNT2	AGO61|C3orf39|GTDC2|MDDGA8|MDDGC8	protein O-linked mannose N-acetylglucosaminyltransferase 2 (beta 1,4-)	protein-coding
ETV6_merge_peak_17067	chr14	34322387	34323037	+	0	NA	Intergenic	AluJr|SINE|Alu	139528	NM_138288	171546	Hs.740577	NM_138288	ENSG00000165389	SPTSSA	C14orf147|SSSPTA	serine palmitoyltransferase small subunit A	protein-coding
ETV6_merge_peak_7166	chr10	48599498	48600057	+	0	NA	intron (NM_001347738, intron 2 of 10)	intron (NM_001347738, intron 2 of 10)	5296	NR_144644	58504	Hs.655672	NM_021226	ENSG00000128805	ARHGAP22	RhoGAP2|RhoGap22	Rho GTPase activating protein 22	protein-coding
ETV6_merge_peak_48546	chr5	178472967	178473634	+	0	NA	intron (NM_173465, intron 2 of 28)	MER2|DNA|TcMar-Tigger	117093	NM_173465	91522	Hs.660026	NM_173465	ENSG00000050767	COL23A1	-	collagen type XXIII alpha 1 chain	protein-coding
ETV6_merge_peak_39796	chr22	22956144	22956715	+	0	NA	Intergenic	Intergenic	68613	NM_001178126	100423062	Hs.449574	NM_001178126	ENSG00000254709	IGLL5	IGL|IGLV|VL-MAR	immunoglobulin lambda like polypeptide 5	protein-coding
ETV6_merge_peak_59391	chrX	135343492	135344137	+	0	NA	promoter-TSS (NM_152695)	promoter-TSS (NM_152695)	295	NR_110381	7626	Hs.371717	NM_007131	ENSG00000186376	ZNF75D	D8C6|ZKSCAN24|ZNF75|ZNF82|ZSCAN28	zinc finger protein 75D	protein-coding
ETV6_merge_peak_35640	chr2	217839148	217840826	+	0	NA	intron (NM_001308023, intron 16 of 29)	intron (NM_001308023, intron 16 of 29)	-6254	NR_145792	109623482		NR_145792		SNORA115	-	small nucleolar RNA, H/ACA box 115	snoRNA
ETV6_merge_peak_44697	chr3	195094760	195095762	+	0	NA	intron (NR_104188, intron 1 of 3)	intron (NR_104188, intron 1 of 3)	673	NR_104188	100874528	Hs.581659	NR_104188	ENSG00000233303	XXYLT1-AS1	-	XXYLT1 antisense RNA 1	ncRNA
ETV6_merge_peak_35138	chr2	159219072	159219760	+	0	NA	intron (NM_001350065, intron 22 of 27)	intron (NM_001350065, intron 22 of 27)	32581	NR_106948	102465535		NR_106948	ENSG00000275141	MIR6888	hsa-mir-6888	microRNA 6888	ncRNA
ETV6_merge_peak_15186	chr12	116736979	116737488	+	0	NA	intron (NM_024738, intron 1 of 4)	intron (NM_024738, intron 1 of 4)	836	NM_024738	79794	Hs.120170	NM_024738	ENSG00000111412	C12orf49	-	chromosome 12 open reading frame 49	protein-coding
ETV6_merge_peak_19765	chr15	72729400	72730292	+	0	NA	intron (NM_033028, intron 10 of 15)	intron (NM_033028, intron 10 of 15)	43639	NM_033028	585	Hs.208681	NM_033028	ENSG00000140463	BBS4	-	Bardet-Biedl syndrome 4	protein-coding
ETV6_merge_peak_55474	chr8	101096277	101098400	+	0	NA	Intergenic	Intergenic	45284	NR_033962	441374	Hs.652045	NR_033962	ENSG00000248599	FLJ42969	-	uncharacterized LOC441374	ncRNA
ETV6_merge_peak_30187	chr19	20565165	20565825	+	0	NA	intron (NM_001159293, intron 1 of 3)	intron (NM_001159293, intron 1 of 3)	286	NM_001159293	100129842	Hs.515696	NM_001159293	ENSG00000237440	ZNF737	ZNF102	zinc finger protein 737	protein-coding
ETV6_merge_peak_41975	chr3	23986718	23988469	+	0	NA	Intergenic	MSTA|LTR|ERVL-MaLR	41472	NM_001145425	9975	Hs.37288	NM_005126	ENSG00000174738	NR1D2	BD73|EAR-1R|REVERBB|REVERBbeta|RVR	nuclear receptor subfamily 1 group D member 2	protein-coding
ETV6_merge_peak_36317	chr2	238254958	238255910	+	0	NA	intron (NM_022817, intron 18 of 22)	intron (NM_022817, intron 18 of 22)	-15396	NM_001282434	55502	Hs.42949	NM_018645	ENSG00000144485	HES6	C-HAIRY1|HES-6|bHLHb41|bHLHc23	hes family bHLH transcription factor 6	protein-coding
ETV6_merge_peak_21656	chr16	27433252	27434462	+	0	NA	intron (NM_181079, intron 3 of 9)	intron (NM_181079, intron 3 of 9)	6586	NM_021798	50615	Hs.210546	NM_021798	ENSG00000103522	IL21R	CD360|IMD56|NILR	interleukin 21 receptor	protein-coding
ETV6_merge_peak_48022	chr5	160333111	160334712	+	0	NA	intron (NR_131769, intron 1 of 7)	L2a|LINE|L2	5681	NR_131769	79616	Hs.14070	NM_024565	ENSG00000135083	CCNJL	-	cyclin J like	protein-coding
ETV6_merge_peak_1107	chr1	21268417	21269092	+	0	NA	intron (NM_001113347, intron 2 of 16)	intron (NM_001113347, intron 2 of 16)	10861	NM_001113347	1889	Hs.195080	NM_001397	ENSG00000117298	ECE1	ECE	endothelin converting enzyme 1	protein-coding
ETV6_merge_peak_39892	chr22	24516201	24517611	+	0	NA	intron (NM_016327, intron 6 of 9)	AluY|SINE|Alu	21574	NM_016327	51733	Hs.731656	NM_016327	ENSG00000100024	UPB1	BUP1	beta-ureidopropionase 1	protein-coding
ETV6_merge_peak_32920	chr2	43007997	43008644	+	0	NA	Intergenic	MLT1F|LTR|ERVL-MaLR	31223	NR_110585	102723854	Hs.570165	NR_110585	ENSG00000231826	LINC01819	-	long intergenic non-protein coding RNA 1819	ncRNA
ETV6_merge_peak_39667	chr22	20620524	20620979	+	0	NA	Intergenic	Intergenic	-68804	NR_024592	266697	Hs.558711	NR_024592		POM121L4P	-	POM121 transmembrane nucleoporin like 4, pseudogene	pseudo
ETV6_merge_peak_45407	chr4	38021081	38021835	+	0	NA	intron (NM_001253912, intron 5 of 20)	intron (NM_001253912, intron 5 of 20)	61060	NM_006607	10744	Hs.668806	NM_006607	ENSG00000250254	PTTG2	-	pituitary tumor-transforming 2	protein-coding
ETV6_merge_peak_10966	chr11	65043621	65044204	+	0	NA	TTS (NM_005468)	TTS (NM_005468)	2702	NM_013299	29901	Hs.23642	NM_013299	ENSG00000168061	SAC3D1	HSU79266|SHD1	SAC3 domain containing 1	protein-coding
ETV6_merge_peak_55767	chr8	127933903	127934561	+	0	NA	intron (NR_003367, intron 2 of 8)	intron (NR_003367, intron 2 of 8)	14491	NR_103558	641384	Hs.629674	NM_001037234	ENSG00000280055	TMEM75	-	transmembrane protein 75	ncRNA
ETV6_merge_peak_52152	chr7	36608931	36609758	+	0	NA	intron (NM_001177507, intron 10 of 19)	L2b|LINE|L2	-9224	NR_046764	100874264	Hs.690994	NR_046764	ENSG00000230539	AOAH-IT1	-	AOAH intronic transcript 1	ncRNA
ETV6_merge_peak_40084	chr22	30261268	30263972	+	0	NA	TTS (NM_020530)	TTS (NM_020530)	3620	NM_001319108	5008	Hs.248156	NM_020530	ENSG00000099985	OSM	-	oncostatin M	protein-coding
ETV6_merge_peak_24310	chr17	9956665	9957841	+	0	NA	intron (NM_003644, intron 1 of 9)	MER5A|DNA|hAT-Charlie	2242	NM_003644	8522	Hs.462214	NM_003644	ENSG00000007237	GAS7	-	growth arrest specific 7	protein-coding
ETV6_merge_peak_13174	chr12	6948666	6949587	+	0	NA	intron (NM_080548, intron 1 of 15)	intron (NM_080548, intron 1 of 15)	-2145	NM_080549	5777	Hs.63489	NM_002831	ENSG00000111679	PTPN6	HCP|HCPH|HPTP1C|PTP-1C|SH-PTP1|SHP-1|SHP-1L|SHP1	protein tyrosine phosphatase non-receptor type 6	protein-coding
ETV6_merge_peak_23142	chr16	84676385	84676846	+	0	NA	Intergenic	ERV3-16A3_I-int|LTR|ERVL	-23385	NM_005153	9100	Hs.136778	NM_005153	ENSG00000103194	USP10	UBPO	ubiquitin specific peptidase 10	protein-coding
ETV6_merge_peak_43876	chr3	129611270	129612135	+	0	NA	Intergenic	Intergenic	-4963	NM_015103	23129	Hs.301685	NM_015103	ENSG00000004399	PLXND1	PLEXD1	plexin D1	protein-coding
ETV6_merge_peak_15004	chr12	111424522	111425925	+	0	NA	intron (NM_005475, intron 2 of 7)	intron (NM_005475, intron 2 of 7)	-9639	NM_001291424	10019	Hs.506784	NM_005475	ENSG00000111252	SH2B3	IDDM20|LNK	SH2B adaptor protein 3	protein-coding
ETV6_merge_peak_26672	chr17	73690089	73691792	+	0	NA	Intergenic	Intergenic	-46495	NM_001144952	54549	Hs.435719	NM_019064	ENSG00000069188	SDK2	-	sidekick cell adhesion molecule 2	protein-coding
ETV6_merge_peak_6353	chr10	5252240	5253018	+	0	NA	Intergenic	LTR33A_|LTR|ERVL	18607	NR_149060	110806285		NR_149060	ENSG00000224034	LINC02561	-	long intergenic non-protein coding RNA 2561	ncRNA
ETV6_merge_peak_36940	chr20	5738567	5739434	+	0	NA	Intergenic	Intergenic	-11387	NM_001303478	149840	Hs.529340	NM_152504	ENSG00000171984	SHLD1	C20orf196|RINN3	shieldin complex subunit 1	protein-coding
ETV6_merge_peak_55492	chr8	101359955	101360673	+	0	NA	Intergenic	Intergenic	-8579	NR_002182	83955	Hs.567608	NM_032031	ENSG00000228224	NACA4P	FKSG17|NACAP1	NACA family member 4, pseudogene	pseudo
ETV6_merge_peak_33535	chr2	70822850	70823606	+	0	NA	Intergenic	Intergenic	-2629	NM_001321308	165530	Hs.681239	NM_173535	ENSG00000152672	CLEC4F	CLECSF13|KCLR	C-type lectin domain family 4 member F	protein-coding
ETV6_merge_peak_38152	chr20	50115884	50116657	+	0	NA	promoter-TSS (NM_001257393)	promoter-TSS (NM_001257393)	-313	NM_022442	7335	Hs.420529	NM_021988	ENSG00000244687	UBE2V1	CIR1|CROC-1|CROC1|UBE2V|UEV-1|UEV1|UEV1A	ubiquitin conjugating enzyme E2 V1	protein-coding
ETV6_merge_peak_42860	chr3	52366106	52367252	+	0	NA	intron (NM_015512, intron 35 of 77)	intron (NM_015512, intron 35 of 77)	43329	NM_004656	8314	Hs.106674	NM_004656	ENSG00000163930	BAP1	HUCEP-13|UCHL2|hucep-6	BRCA1 associated protein 1	protein-coding
ETV6_merge_peak_39861	chr22	24208753	24209393	+	0	NA	Intergenic	AluSx1|SINE|Alu	27586	NM_019601	56241	Hs.131819	NM_019601	ENSG00000099994	SUSD2	BK65A6.2|W5C5	sushi domain containing 2	protein-coding
ETV6_merge_peak_3621	chr1	149123908	149125131	+	0	NA	Intergenic	Intergenic	-42208	NM_001277444	400818	Hs.445080	NM_001037675	ENSG00000269713	NBPF9	AE01	NBPF member 9	protein-coding
ETV6_merge_peak_58018	chr9	126270767	126271365	+	0	NA	non-coding (NR_121584, exon 3 of 3)	non-coding (NR_121584, exon 3 of 3)	4849	NR_121584	101929116	Hs.382124	NR_121584	ENSG00000228392	LOC101929116	-	uncharacterized LOC101929116	ncRNA
ETV6_merge_peak_12538	chr11	122757737	122758571	+	0	NA	intron (NM_001363365, intron 1 of 13)	intron (NM_001363365, intron 1 of 13)	-80346	NM_019604	56253	Hs.159523	NM_019604	ENSG00000109943	CRTAM	CD355	cytotoxic and regulatory T cell molecule	protein-coding
ETV6_merge_peak_22820	chr16	74551281	74551715	+	0	NA	intron (NR_027264, intron 1 of 26)	AluSz6|SINE|Alu	55616	NM_001145666	2734	Hs.109731	NM_012201	ENSG00000090863	GLG1	CFR-1|ESL-1|MG-160|MG160	golgi glycoprotein 1	protein-coding
ETV6_merge_peak_33258	chr2	60859751	60860194	+	0	NA	intron (NR_033980, intron 1 of 2)	AluSq2|SINE|Alu	21342	NR_033980	400957	Hs.170358	NR_033980	ENSG00000228414	LINC01185	-	long intergenic non-protein coding RNA 1185	ncRNA
ETV6_merge_peak_3180	chr1	108693211	108693716	+	0	NA	intron (NM_001349765, intron 1 of 5)	intron (NM_001349765, intron 1 of 5)	1153	NM_018061	55119	Hs.342307	NM_018061	ENSG00000134186	PRPF38B	NET1	pre-mRNA processing factor 38B	protein-coding
ETV6_merge_peak_42109	chr3	37993182	37994501	+	0	NA	promoter-TSS (NM_001370265)	promoter-TSS (NM_001370265)	254	NM_015873	50853	Hs.103665	NM_015873	ENSG00000136059	VILL	-	villin like	protein-coding
ETV6_merge_peak_24676	chr17	19703270	19704398	+	0	NA	intron (NM_152908, intron 11 of 16)	intron (NM_152908, intron 11 of 16)	12750	NM_152908	146802	Hs.126830	NM_152908	ENSG00000180638	SLC47A2	MATE2|MATE2-B|MATE2-K|MATE2K	solute carrier family 47 member 2	protein-coding
ETV6_merge_peak_43430	chr3	120161931	120162462	+	0	NA	Intergenic	AluJo|SINE|Alu	-67749	NM_001354596	2932	Hs.445733	NM_002093	ENSG00000082701	GSK3B	-	glycogen synthase kinase 3 beta	protein-coding
ETV6_merge_peak_17145	chr14	50021812	50022300	+	0	NA	intron (NR_131171, intron 6 of 8)	L3|LINE|CR1	-14536	NR_126498	283551	Hs.292580	NM_001012706	ENSG00000214900	LINC01588	C14orf182	long intergenic non-protein coding RNA 1588	ncRNA
ETV6_merge_peak_41292	chr22	47213539	47214116	+	0	NA	Intergenic	Intergenic	-131744	NR_144462	339685	Hs.434351	NR_038922	ENSG00000224715	LOC339685	-	uncharacterized LOC339685	ncRNA
ETV6_merge_peak_27177	chr17	78427198	78427959	+	0	NA	intron (NM_173628, intron 77 of 80)	intron (NM_173628, intron 77 of 80)	48929	NR_110602	9489	Hs.654671	NM_024419	ENSG00000087157	PGS1	-	phosphatidylglycerophosphate synthase 1	protein-coding
ETV6_merge_peak_42363	chr3	45493119	45493617	+	0	NA	intron (NM_001368263, intron 12 of 20)	AluY|SINE|Alu	16177	NR_048543	100885795	Hs.641094	NR_048543		LARS2-AS1	-	LARS2 antisense RNA 1	ncRNA
ETV6_merge_peak_12775	chr11	134151166	134152027	+	0	NA	promoter-TSS (NR_145790)	promoter-TSS (NR_145790)	-233	NR_145790	109623486		NR_145790		SNORD153	-	small nucleolar RNA, C/D box 153	snoRNA
ETV6_merge_peak_47037	chr5	119317577	119318032	+	0	NA	intron (NM_001286815, intron 2 of 2)	AluSz|SINE|Alu	-15371	NM_001286814	25816	Hs.618488	NM_014350	ENSG00000145779	TNFAIP8	GG2-1|MDC-3.13|NDED|SCC-S2|SCCS2	TNF alpha induced protein 8	protein-coding
ETV6_merge_peak_49656	chr6	35405911	35407006	+	0	NA	intron (NM_001171818, intron 3 of 8)	intron (NM_001171818, intron 3 of 8)	-45903	NM_021922	2178	Hs.302003	NM_021922	ENSG00000112039	FANCE	FACE|FAE	FA complementation group E	protein-coding
ETV6_merge_peak_31770	chr19	58183878	58184324	+	0	NA	intron (NM_133502, intron 2 of 7)	intron (NM_133502, intron 2 of 7)	1040	NM_133502	10782	Hs.83761	NM_016324	ENSG00000171606	ZNF274	HFB101|ZF2|ZKSCAN19|ZSCAN51	zinc finger protein 274	protein-coding
ETV6_merge_peak_16528	chr13	98481161	98481829	+	0	NA	intron (NM_001286649, intron 2 of 9)	intron (NM_001286649, intron 2 of 9)	40630	NM_003576	8428	Hs.508514	NM_003576	ENSG00000102572	STK24	HEL-S-95|MST3|MST3B|STE20|STK3	serine/threonine kinase 24	protein-coding
ETV6_merge_peak_367	chr1	9370406	9370893	+	0	NA	Intergenic	MIRb|SINE|MIR	58267	NR_104623	100506022	Hs.131775	NR_104622	ENSG00000284693	LINC02606	-	long intergenic non-protein coding RNA 2606	ncRNA
ETV6_merge_peak_26939	chr17	76091014	76091486	+	0	NA	intron (NM_001282313, intron 5 of 18)	intron (NM_001282313, intron 5 of 18)	6826	NR_106928	102466753		NR_106928	ENSG00000275360	MIR6868	hsa-mir-6868	microRNA 6868	ncRNA
ETV6_merge_peak_34179	chr2	99633245	99634125	+	0	NA	intron (NM_001025108, intron 12 of 23)	MSTB2|LTR|ERVL-MaLR	-143668	NM_001321459	51455	Hs.443077	NM_016316	ENSG00000135945	REV1	AIBP80|REV1L	REV1 DNA directed polymerase	protein-coding
ETV6_merge_peak_57431	chr9	99303233	99303975	+	0	NA	Intergenic	L2b|LINE|L2	71653	NR_102271	100996569	Hs.745280	NR_102270	ENSG00000271086	NAMA	-	non-protein coding RNA, associated with MAP kinase pathway and growth arrest	ncRNA
ETV6_merge_peak_11949	chr11	86174719	86175237	+	0	NA	Intergenic	AluSz|SINE|Alu	-69406	NM_001308007	8726	Hs.503510	NM_003797	ENSG00000074266	EED	COGIS|HEED|WAIT1	embryonic ectoderm development	protein-coding
ETV6_merge_peak_30208	chr19	24086292	24087738	+	0	NA	promoter-TSS (NM_001278664)	promoter-TSS (NM_001278664)	-145	NM_001278664	9534	Hs.434406	NM_004876	ENSG00000213096	ZNF254	BMZF-5|HD-ZNF1|ZNF539|ZNF91L	zinc finger protein 254	protein-coding
ETV6_merge_peak_53723	chr7	139326778	139327368	+	0	NA	Intergenic	AluSp|SINE|Alu	-13286	NM_001244585	51631	Hs.731488	NM_016019	ENSG00000146963	LUC7L2	CGI-59|CGI-74|LUC7B2	LUC7 like 2, pre-mRNA splicing factor	protein-coding
ETV6_merge_peak_49770	chr6	36791594	36792032	+	0	NA	intron (NM_020939, intron 8 of 20)	MIR3|SINE|MIR	-34404	NM_001314018	57699	Hs.372129	NM_020939	ENSG00000124772	CPNE5	COPN5|CPN5	copine 5	protein-coding
ETV6_merge_peak_39763	chr22	22715193	22715673	+	0	NA	Intergenic	Intergenic	69121	NM_199127	91227	Hs.450000	NM_080839	ENSG00000100121	GGTLC2	GGTL4	gamma-glutamyltransferase light chain 2	protein-coding
ETV6_merge_peak_39755	chr22	22369499	22370049	+	0	NA	Intergenic	Intergenic	71676	NR_027293	96610	Hs.449601	NM_080926		BMS1P20	IGL|IGLV|IGLV1	BMS1 pseudogene 20	pseudo
ETV6_merge_peak_52524	chr7	50597472	50598100	+	0	NA	intron (NM_001350816, intron 16 of 17)	MIRb|SINE|MIR	-32381	NM_001082971	1644	Hs.359698	NM_000790	ENSG00000132437	DDC	AADC	dopa decarboxylase	protein-coding
ETV6_merge_peak_16075	chr13	29720877	29721446	+	0	NA	Intergenic	MIRb|SINE|MIR	73468	NR_135320	102723345	Hs.121353	NR_135320		LOC102723345	-	uncharacterized LOC102723345	ncRNA
ETV6_merge_peak_693	chr1	15328156	15329654	+	0	NA	non-coding (NR_148918, exon 2 of 2)	non-coding (NR_148918, exon 2 of 2)	14978	NR_148918	101927417	Hs.715313	NR_148918	ENSG00000233485	LOC101927417	-	uncharacterized LOC101927417	ncRNA
ETV6_merge_peak_35314	chr2	184931227	184931706	+	0	NA	intron (NM_194250, intron 2 of 3)	THE1B-int|LTR|ERVL-MaLR	235606	NR_136319	105373782	Hs.128285	NR_136319		LOC105373782	-	uncharacterized LOC105373782	ncRNA
ETV6_merge_peak_26825	chr17	74835157	74835925	+	0	NA	intron (NM_001321264, intron 9 of 9)	intron (NM_001321264, intron 9 of 9)	24343	NR_103735	2905	Hs.436980	NM_000835	ENSG00000161509	GRIN2C	GluN2C|NMDAR2C|NR2C	glutamate ionotropic receptor NMDA type subunit 2C	protein-coding
ETV6_merge_peak_29938	chr19	17493894	17494478	+	0	NA	intron (NR_147835, intron 1 of 2)	AluY|SINE|Alu	-17463	NM_012088	25796	Hs.466165	NM_012088	ENSG00000130313	PGLS	6PGL|HEL-S-304	6-phosphogluconolactonase	protein-coding
ETV6_merge_peak_43288	chr3	81782181	81782655	+	0	NA	Intergenic	LTR17|LTR|ERV1	-20773	NM_000158	2632	Hs.436062	NM_000158	ENSG00000114480	GBE1	APBD|GBE|GSD4	1,4-alpha-glucan branching enzyme 1	protein-coding
ETV6_merge_peak_9650	chr11	6395677	6396149	+	0	NA	TTS (NM_001007593)	TTS (NM_001007593)	5439	NR_134502	6609	Hs.498173	NM_000543	ENSG00000166311	SMPD1	ASM|ASMASE|NPD	sphingomyelin phosphodiesterase 1	protein-coding
ETV6_merge_peak_12795	chr12	178607	179051	+	0	NA	TTS (NM_001170738).2	TTS (NM_001170738).2	-24816	NR_120475	101929384	Hs.569138	NR_120475	ENSG00000256577	LOC101929384	-	uncharacterized LOC101929384	ncRNA
ETV6_merge_peak_50035	chr6	42403927	42404738	+	0	NA	intron (NM_001297573, intron 2 of 17)	L2|LINE|L2	47719	NM_001297573	55809	Hs.485392	NM_018415	ENSG00000124496	TRERF1	BCAR2|HSA277276|RAPA|TREP132|TReP-132|dJ139D8.5	transcriptional regulating factor 1	protein-coding
ETV6_merge_peak_53595	chr7	130925588	130926372	+	0	NA	Intergenic	Intergenic	12516	NR_109780	100506860	Hs.635013	NR_109780		LINC00513	-	long intergenic non-protein coding RNA 513	ncRNA
ETV6_merge_peak_46158	chr4	184483723	184484170	+	0	NA	Intergenic	AluJb|SINE|Alu	-9396	NM_002199	3660	Hs.654566	NM_002199	ENSG00000168310	IRF2	IRF-2	interferon regulatory factor 2	protein-coding
ETV6_merge_peak_34459	chr2	109691817	109693535	+	0	NA	Intergenic	Intergenic	78312	NM_023016	65124	Hs.355455	NM_023016	ENSG00000198142	SOWAHC	ANKRD57|C2orf26	sosondowah ankyrin repeat domain family member C	protein-coding
ETV6_merge_peak_39637	chr22	20243241	20245169	+	0	NA	intron (NM_023004, intron 1 of 1)	MamTip2|DNA|hAT-Tip100	5006	NR_031618	100302118		NR_031618	ENSG00000221039	MIR1286	MIRN1286|hsa-mir-1286|mir-1286	microRNA 1286	ncRNA
ETV6_merge_peak_7549	chr10	71076489	71077692	+	0	NA	Intergenic	LTR16C|LTR|ERVL	-135480	NM_001244889	219699	Hs.522997	NM_170744	ENSG00000107731	UNC5B	UNC5H2|p53RDL1	unc-5 netrin receptor B	protein-coding
ETV6_merge_peak_16036	chr13	28526957	28528040	+	0	NA	Intergenic	Intergenic	-32370	NM_001160030	2321	Hs.594454	NM_002019	ENSG00000102755	FLT1	FLT|FLT-1|VEGFR-1|VEGFR1	fms related tyrosine kinase 1	protein-coding
ETV6_merge_peak_42694	chr3	50234193	50235534	+	0	NA	intron (NM_001282617, intron 1 of 8)	intron (NM_001282617, intron 1 of 8)	-1341	NM_002070	2771	Hs.77269	NM_002070	ENSG00000114353	GNAI2	GIP|GNAI2B|H_LUCA15.1|H_LUCA16.1	G protein subunit alpha i2	protein-coding
ETV6_merge_peak_7134	chr10	48346121	48346570	+	0	NA	intron (NM_001323302, intron 3 of 13)	LTR13|LTR|ERVK	39668	NM_001323302	5599	Hs.138211	NM_002750	ENSG00000107643	MAPK8	JNK|JNK-46|JNK1|JNK1A2|JNK21B1/2|PRKM8|SAPK1|SAPK1c	mitogen-activated protein kinase 8	protein-coding
ETV6_merge_peak_41216	chr22	46580023	46581970	+	0	NA	intron (NM_001366660, intron 1 of 17)	AluSp|SINE|Alu	3908	NM_001366660	23151	Hs.475150	NM_015124	ENSG00000075240	GRAMD4	DIP	GRAM domain containing 4	protein-coding
ETV6_merge_peak_19883	chr15	74889240	74890671	+	0	NA	promoter-TSS (NM_002435)	promoter-TSS (NM_002435)	-87	NM_002435	4351	Hs.75694	NM_002435	ENSG00000178802	MPI	CDG1B|PMI|PMI1	mannose phosphate isomerase	protein-coding
ETV6_merge_peak_8051	chr10	79306395	79307361	+	0	NA	intron (NM_020338, intron 22 of 24)	intron (NM_020338, intron 22 of 24)	-40591	NM_005729	10105	Hs.381072	NM_005729	ENSG00000108179	PPIF	CYP3|CyP-M|Cyp-D|CypD	peptidylprolyl isomerase F	protein-coding
ETV6_merge_peak_20869	chr16	2796905	2797673	+	0	NA	promoter-TSS (NR_145775)	promoter-TSS (NR_145775)	-757	NR_145775	109616997		NR_145775	ENSG00000221719	SNORA3C	-	small nucleolar RNA, H/ACA box 3C	snoRNA
ETV6_merge_peak_42293	chr3	43368743	43370485	+	0	NA	intron (NM_001346463, intron 12 of 12)	intron (NM_001346463, intron 12 of 12)	-17652	NR_046757	100873954	Hs.600984	NR_046757		SNRK-AS1	-	SNRK antisense RNA 1	ncRNA
ETV6_merge_peak_18846	chr15	40783658	40784279	+	0	NA	intron (NM_018163, intron 1 of 10)	AluSz|SINE|Alu	13988	NM_001130448	643338	Hs.631715	NM_001130448	ENSG00000188277	C15orf62	-	chromosome 15 open reading frame 62	protein-coding
ETV6_merge_peak_276	chr1	8218132	8218704	+	0	NA	Intergenic	Intergenic	9746	NR_125998	102724539	Hs.516816	NR_125998	ENSG00000227634	LINC01714	-	long intergenic non-protein coding RNA 1714	ncRNA
ETV6_merge_peak_59189	chrX	49235116	49238326	+	0	NA	intron (NM_014008, intron 1 of 16)	intron (NM_014008, intron 1 of 16)	1251	NM_014008	28952	Hs.26333	NM_014008	ENSG00000101997	CCDC22	CXorf37|JM1|RTSC2	coiled-coil domain containing 22	protein-coding
ETV6_merge_peak_27010	chr17	77152002	77152540	+	0	NA	intron (NM_001143999, intron 3 of 16)	AluSx1|SINE|Alu	11302	NM_001039573	6397	Hs.464184	NM_003003	ENSG00000129657	SEC14L1	PRELID4A|SEC14L	SEC14 like lipid binding 1	protein-coding
ETV6_merge_peak_2226	chr1	40769618	40770105	+	0	NA	intron (NM_001142587, intron 9 of 9)	intron (NM_001142587, intron 9 of 9)	12577	NR_029833	407031		NR_029833	ENSG00000207962	MIR30C1	MIRN30C1|mir-30c-1	microRNA 30c-1	ncRNA
ETV6_merge_peak_8020	chr10	79185958	79190371	+	0	NA	intron (NM_020338, intron 4 of 24)	intron (NM_020338, intron 4 of 24)	119198	NM_020338	57178	Hs.193118	NM_020338	ENSG00000108175	ZMIZ1	MIZ|RAI17|TRAFIP10|ZIMP10	zinc finger MIZ-type containing 1	protein-coding
ETV6_merge_peak_58384	chr9	129970960	129971811	+	0	NA	intron (NM_001363755, intron 4 of 15)	intron (NM_001363755, intron 4 of 15)	71804	NM_001363755	23048	Hs.189409	NM_015033	ENSG00000187239	FNBP1	FBP17	formin binding protein 1	protein-coding
ETV6_merge_peak_31314	chr19	48992001	48992807	+	0	NA	intron (NM_002103, intron 1 of 15)	intron (NM_002103, intron 1 of 15)	905	NM_002103	2997	Hs.386225	NM_002103	ENSG00000104812	GYS1	GSY|GYS	glycogen synthase 1	protein-coding
ETV6_merge_peak_44895	chr4	1740460	1741155	+	0	NA	intron (NM_006342, intron 12 of 15)	intron (NM_006342, intron 12 of 15)	19286	NM_006342	10460	Hs.104019	NM_006342	ENSG00000013810	TACC3	ERIC-1|ERIC1	transforming acidic coiled-coil containing protein 3	protein-coding
ETV6_merge_peak_43036	chr3	57126575	57127154	+	0	NA	intron (NM_001318864, intron 2 of 13)	AluSx1|SINE|Alu	38489	NM_017563	54756	Hs.150725	NM_017563	ENSG00000144730	IL17RD	HH18|IL-17RD|IL17RLM|SEF	interleukin 17 receptor D	protein-coding
ETV6_merge_peak_10329	chr11	46362576	46363143	+	0	NA	intron (NM_001105540, intron 1 of 31)	intron (NM_001105540, intron 1 of 31)	1253	NM_001105540	8525	Hs.502461	NM_003646	ENSG00000149091	DGKZ	DAGK5|DAGK6|DGK-ZETA|hDGKzeta	diacylglycerol kinase zeta	protein-coding
ETV6_merge_peak_54571	chr8	22228654	22230356	+	0	NA	intron (NM_001363311, intron 1 of 6)	intron (NM_001363311, intron 1 of 6)	2594	NM_014759	9796	Hs.334688	NM_014759	ENSG00000168490	PHYHIP	DYRK1AP3|PAHX-AP|PAHXAP1	phytanoyl-CoA 2-hydroxylase interacting protein	protein-coding
ETV6_merge_peak_49696	chr6	36218586	36219320	+	0	NA	intron (NM_015695, intron 9 of 12)	intron (NM_015695, intron 9 of 12)	22209	NM_015695	27154	Hs.520096	NM_015695	ENSG00000096070	BRPF3	-	bromodomain and PHD finger containing 3	protein-coding
ETV6_merge_peak_36524	chr2	241110655	241111860	+	0	NA	intron (NM_015148, intron 15 of 17)	intron (NM_015148, intron 15 of 17)	-8925	NM_001330180	130916	Hs.159556	NM_182501	ENSG00000122085	MTERF4	MTERFD2	mitochondrial transcription termination factor 4	protein-coding
ETV6_merge_peak_30282	chr19	32421108	32421653	+	0	NA	intron (NM_207325, intron 3 of 18)	AluSz6|SINE|Alu	15255	NM_207325	147991	Hs.194392	NM_207325	ENSG00000178904	DPY19L3	-	dpy-19 like C-mannosyltransferase 3	protein-coding
ETV6_merge_peak_4901	chr1	202836335	202837871	+	0	NA	Intergenic	Intergenic	16846	NR_038135	641515	Hs.23459	NR_038135	ENSG00000184774	MGAT4EP	-	MGAT4 family member E, pseudogene	pseudo
ETV6_merge_peak_8264	chr10	93047278	93047765	+	0	NA	intron (NM_001319195, intron 20 of 21)	AluSz6|SINE|Alu	-13277	NM_183374	340665	Hs.369993	NM_183374	ENSG00000187553	CYP26C1	FFDD4	cytochrome P450 family 26 subfamily C member 1	protein-coding
ETV6_merge_peak_12974	chr12	4032148	4032676	+	0	NA	Intergenic	Intergenic	-158964	NM_001286521	57097	Hs.657268	NM_020367	ENSG00000111224	PARP11	ARTD11|C12orf6|MIB006	poly(ADP-ribose) polymerase family member 11	protein-coding
ETV6_merge_peak_11115	chr11	66643640	66644096	+	0	NA	exon (NM_001198845, exon 2 of 3)	exon (NM_001198845, exon 2 of 3)	5165	NM_001198844	5936	Hs.523822	NM_002896	ENSG00000173933	RBM4	LARK|RBM4A|ZCCHC21|ZCRB3A	RNA binding motif protein 4	protein-coding
ETV6_merge_peak_49187	chr6	13450835	13451524	+	0	NA	intron (NM_018988, intron 1 of 1)	MIR3|SINE|MIR	20884	NR_038459	54438	Hs.484686	NM_018988	ENSG00000145990	GFOD1	ADG-90|C6orf114	glucose-fructose oxidoreductase domain containing 1	protein-coding
ETV6_merge_peak_11419	chr11	70397160	70398057	+	0	NA	promoter-TSS (NM_138565)	promoter-TSS (NM_138565)	-898	NM_138565	2017	Hs.596164	NM_005231	ENSG00000085733	CTTN	EMS1	cortactin	protein-coding
ETV6_merge_peak_42954	chr3	53261017	53263681	+	0	NA	Intergenic	(TTC)n|Simple_repeat|Simple_repeat	-6235	NM_001135055	7086	Hs.89643	NM_001064	ENSG00000163931	TKT	HEL-S-48|HEL107|SDDHD|TK|TKT1	transketolase	protein-coding
ETV6_merge_peak_11688	chr11	75170357	75171057	+	0	NA	intron (NM_007256, intron 6 of 13)	intron (NM_007256, intron 6 of 13)	10875	NM_001145211	11309	Hs.7884	NM_007256	ENSG00000137491	SLCO2B1	OATP-B|OATP2B1|OATPB|SLC21A9	solute carrier organic anion transporter family member 2B1	protein-coding
ETV6_merge_peak_53467	chr7	128019698	128020528	+	0	NA	intron (NM_014390, intron 16 of 23)	intron (NM_014390, intron 16 of 23)	11324	NM_022143	64101	Hs.655003	NM_022143	ENSG00000128594	LRRC4	NAG14|NGL-2	leucine rich repeat containing 4	protein-coding
ETV6_merge_peak_14277	chr12	57511389	57511831	+	0	NA	intron (NM_004990, intron 11 of 20)	L1MC4|LINE|L1	-1078	NR_106816	102465454		NR_106816	ENSG00000284152	MIR6758	hsa-mir-6758	microRNA 6758	ncRNA
ETV6_merge_peak_41521	chr3	10231613	10232085	+	0	NA	intron (NM_001570, intron 10 of 12)	AluYm1|SINE|Alu	-16610	NM_014760	9797	Hs.475401	NM_014760	ENSG00000157014	TATDN2	-	TatD DNase domain containing 2	protein-coding
ETV6_merge_peak_2840	chr1	58953031	58953711	+	0	NA	Intergenic	THE1A-int|LTR|ERVL-MaLR	-67105	NR_110626	101926925		NR_110626		LINC01358	-	long intergenic non-protein coding RNA 1358	ncRNA
ETV6_merge_peak_19224	chr15	60348166	60349078	+	0	NA	intron (NM_001002857, intron 13 of 13)	AluY|SINE|Alu	49364	NM_001002857	302	Hs.511605	NM_004039	ENSG00000182718	ANXA2	ANX2|ANX2L4|CAL1H|HEL-S-270|LIP2|LPC2|LPC2D|P36|PAP-IV	annexin A2	protein-coding
ETV6_merge_peak_22917	chr16	79260767	79262747	+	0	NA	Intergenic	Intergenic	338980	NM_001031804	4094	Hs.134859	NM_005360	ENSG00000178573	MAF	AYGRP|CCA4|CTRCT21|c-MAF	MAF bZIP transcription factor	protein-coding
ETV6_merge_peak_6410	chr10	6170722	6172972	+	0	NA	intron (NM_001282630, intron 1 of 14)	intron (NM_001282630, intron 1 of 14)	-19585	NR_039698	100628560		NR_039698	ENSG00000283634	MIR3155B	hsa-mir-3155b	microRNA 3155b	ncRNA
ETV6_merge_peak_28952	chr19	4571248	4571940	+	0	NA	Intergenic	Intergenic	-11910	NM_032108	10501	Hs.465642	NM_020241	ENSG00000167680	SEMA6B	SEM-SEMA-Y|SEMA-VIB|SEMAN|semaZ	semaphorin 6B	protein-coding
ETV6_merge_peak_21973	chr16	31166389	31167252	+	0	NA	Intergenic	AluSx1|SINE|Alu	-13290	NM_004960	2521	Hs.46894	NM_004960	ENSG00000089280	FUS	ALS6|ETM4|FUS1|HNRNPP2|POMP75|TLS	FUS RNA binding protein	protein-coding
ETV6_merge_peak_51086	chr6	157653055	157654219	+	0	NA	intron (NM_153746, intron 8 of 8)	intron (NM_153746, intron 8 of 8)	124505	NR_037463	100500899		NR_037463	ENSG00000266617	MIR3692	-	microRNA 3692	ncRNA
ETV6_merge_peak_24748	chr17	21174822	21175554	+	0	NA	intron (NM_015510, intron 2 of 6)	intron (NM_015510, intron 2 of 6)	9001	NM_001330159	25979	Hs.386989	NM_015510	ENSG00000109016	DHRS7B	CGI-93|SDR32C1	dehydrogenase/reductase 7B	protein-coding
ETV6_merge_peak_2723	chr1	54263216	54264376	+	0	NA	intron (NM_018070, intron 5 of 16)	intron (NM_018070, intron 5 of 16)	27353	NR_103541	619518	Hs.591438	NM_001034847	ENSG00000198711	SSBP3-AS1	C1orf191|MST128|MSTP128	SSBP3 antisense RNA 1	ncRNA
ETV6_merge_peak_7844	chr10	75506858	75507369	+	0	NA	intron (NM_001305581, intron 2 of 6)	intron (NM_001305581, intron 2 of 6)	-45345	NR_030337	693191		NR_030337	ENSG00000207583	MIR606	MIRN606|hsa-mir-606	microRNA 606	ncRNA
ETV6_merge_peak_54067	chr7	152450377	152451159	+	0	NA	Intergenic	Intergenic	-13356	NR_027387	100128822	Hs.647112	NR_027387	ENSG00000261455	LINC01003	-	long intergenic non-protein coding RNA 1003	ncRNA
ETV6_merge_peak_30479	chr19	37216959	37218420	+	0	NA	promoter-TSS (NM_001345947)	promoter-TSS (NM_001345947)	-525	NM_001345947	163087	Hs.590975	NM_152604	ENSG00000188283	ZNF383	HSD17	zinc finger protein 383	protein-coding
ETV6_merge_peak_47526	chr5	141507569	141511485	+	0	NA	intron (NM_018923, intron 3 of 3)	intron (NM_018923, intron 3 of 3)	20286	NM_032407	56097	Hs.368160	NM_018929	ENSG00000240764	PCDHGC5	PCDH-GAMMA-C5	protocadherin gamma subfamily C, 5	protein-coding
ETV6_merge_peak_44768	chr3	196148427	196149042	+	0	NA	intron (NR_034088, intron 2 of 2)	AluSp|SINE|Alu	6098	NR_034088	401109	Hs.280133	NM_001001699	ENSG00000224652	LINC00885	-	long intergenic non-protein coding RNA 885	ncRNA
ETV6_merge_peak_24214	chr17	8190602	8191698	+	0	NA	promoter-TSS (NM_017622)	promoter-TSS (NM_017622)	-970	NM_017622	54785	Hs.129563	NM_017622	ENSG00000196544	BORCS6	C17orf59|PRO2472	BLOC-1 related complex subunit 6	protein-coding
ETV6_merge_peak_47289	chr5	135210472	135210943	+	0	NA	intron (NR_161235, intron 3 of 5)	intron (NR_161235, intron 3 of 5)	37470	NR_037895	340073	Hs.434422	NR_037895	ENSG00000249647	C5orf66-AS2	-	C5orf66 antisense RNA 2	ncRNA
ETV6_merge_peak_41087	chr22	44601134	44601595	+	0	NA	Intergenic	AluJo|SINE|Alu	24055	NR_044991	414351	Hs.572878	NR_044991		LINC00229	C22orf10|NCRNA00229|dJ474I12.C22.2	long intergenic non-protein coding RNA 229	ncRNA
ETV6_merge_peak_16756	chr13	113299653	113300379	+	0	NA	intron (NM_005561, intron 1 of 8)	intron (NM_005561, intron 1 of 8)	2777	NM_005561	3916	Hs.494419	NM_005561	ENSG00000185896	LAMP1	CD107a|LAMPA|LGP120	lysosomal associated membrane protein 1	protein-coding
ETV6_merge_peak_16394	chr13	50713651	50714109	+	0	NA	intron (NM_198989, intron 1 of 1)	intron (NM_198989, intron 1 of 1)	-93975	NR_046551	100874074	Hs.734030	NR_046551	ENSG00000176124	DLEU7-AS1	-	DLEU7 antisense RNA 1	ncRNA
ETV6_merge_peak_54299	chr8	8935591	8936396	+	0	NA	Intergenic	Intergenic	-42363	NM_004225	9258	Hs.379414	NM_004225	ENSG00000147324	MFHAS1	LRRC65|MASL1|ROCO4	malignant fibrous histiocytoma amplified sequence 1	protein-coding
ETV6_merge_peak_47566	chr5	141940402	141941726	+	0	NA	3' UTR (NM_001142603, exon 13 of 13)	3' UTR (NM_001142603, exon 13 of 13)	17193	NM_001142603	9812	Hs.210532	NM_014773	ENSG00000081791	DELE1	DELE|KIAA0141	DAP3 binding cell death enhancer 1	protein-coding
ETV6_merge_peak_20226	chr15	82901044	82901672	+	0	NA	intron (NM_004839, intron 1 of 8)	intron (NM_004839, intron 1 of 8)	51362	NM_199330	9455	Hs.578443	NM_004839	ENSG00000103942	HOMER2	ACPD|CPD|DFNA68|HOMER-2|VESL-2	homer scaffold protein 2	protein-coding
ETV6_merge_peak_48387	chr5	175688003	175690425	+	0	NA	intron (NM_001367711, intron 2 of 2)	intron (NM_001367711, intron 2 of 2)	31143	NR_160284	3274	Hs.247885	NM_022304	ENSG00000113749	HRH2	H2R|HH2R	histamine receptor H2	protein-coding
ETV6_merge_peak_21036	chr16	5058263	5058896	+	0	NA	exon (NM_152459, exon 4 of 8)	exon (NM_152459, exon 4 of 8)	7566	NM_152459	146556	Hs.11782	NM_152459	ENSG00000153446	C16orf89	-	chromosome 16 open reading frame 89	protein-coding
ETV6_merge_peak_10275	chr11	45092114	45093745	+	0	NA	Intergenic	Intergenic	-1084	NM_001359633	56981	Hs.178715	NM_001256695	ENSG00000019485	PRDM11	PFM8	PR/SET domain 11	protein-coding
ETV6_merge_peak_56454	chr9	34275616	34276228	+	0	NA	intron (NM_194313, intron 6 of 12)	intron (NM_194313, intron 6 of 12)	53346	NM_194313	347240	Hs.710246	NM_194313	ENSG00000186638	KIF24	C9orf48|bA571F15.4	kinesin family member 24	protein-coding
ETV6_merge_peak_46850	chr5	78752459	78752949	+	0	NA	Intergenic	Intergenic	-103932	NM_005779	10184	Hs.79299	NM_005779	ENSG00000145685	LHFPL2	-	LHFPL tetraspan subfamily member 2	protein-coding
ETV6_merge_peak_56405	chr9	33385283	33386276	+	0	NA	exon (NM_001170, exon 7 of 8)	exon (NM_001170, exon 7 of 8)	16789	NM_001170	364	Hs.455323	NM_001170	ENSG00000165269	AQP7	AQP7L|AQPap|GLYCQTL	aquaporin 7	protein-coding
ETV6_merge_peak_32459	chr2	26306627	26307381	+	0	NA	Intergenic	(TGTTT)n|Simple_repeat|Simple_repeat	12045	NM_001145168	165082	Hs.631878	NM_153835	ENSG00000173567	ADGRF3	GPR113|PGR23	adhesion G protein-coupled receptor F3	protein-coding
ETV6_merge_peak_19005	chr15	45337757	45338220	+	0	NA	Intergenic	AluY|SINE|Alu	40556	NM_001482	2628	Hs.75335	NM_001482	ENSG00000171766	GATM	AGAT|AT|CCDS3	glycine amidinotransferase	protein-coding
ETV6_merge_peak_45440	chr4	38751467	38751910	+	0	NA	Intergenic	LTR1B0|LTR|ERV1	31302	NM_001195106	81793	Hs.120551	NM_030956	ENSG00000174123	TLR10	CD290	toll like receptor 10	protein-coding
ETV6_merge_peak_43924	chr3	133857373	133858222	+	0	NA	intron (NM_001363953, intron 3 of 8)	intron (NM_001363953, intron 3 of 8)	38050	NM_001363953	51560	Hs.715344	NM_016577	ENSG00000154917	RAB6B	-	RAB6B, member RAS oncogene family	protein-coding
ETV6_merge_peak_16512	chr13	97265990	97266514	+	0	NA	intron (NM_144778, intron 1 of 8)	AluSx1|SINE|Alu	43919	NM_144778	10150	Hs.657347	NM_144778	ENSG00000139793	MBNL2	MBLL|MBLL39|PRO2032	muscleblind like splicing regulator 2	protein-coding
ETV6_merge_peak_17425	chr14	68473033	68473499	+	0	NA	intron (NM_001321818, intron 10 of 10)	LFSINE_Vert|SINE|tRNA	155521	NR_135816	100996664		NR_135816		LOC100996664	-	uncharacterized LOC100996664	ncRNA
ETV6_merge_peak_21574	chr16	23837182	23837937	+	0	NA	intron (NM_002738, intron 2 of 16)	intron (NM_002738, intron 2 of 16)	1576	NM_002738	5579	Hs.460355	NM_002738	ENSG00000166501	PRKCB	PKC-beta|PKCB|PKCI(2)|PKCbeta|PRKCB1|PRKCB2	protein kinase C beta	protein-coding
ETV6_merge_peak_51532	chr7	1823510	1823966	+	0	NA	intron (NM_001013837, intron 18 of 18)	intron (NM_001013837, intron 18 of 18)	20515	NR_039799	100616160		NR_039799	ENSG00000265089	MIR4655	-	microRNA 4655	ncRNA
ETV6_merge_peak_40891	chr22	42401575	42403518	+	0	NA	intron (NM_001318323, intron 2 of 4)	L2b|LINE|L2	29813	NM_001318323	150372	Hs.436677	NM_145912	ENSG00000235568	NFAM1	CNAIP	NFAT activating protein with ITAM motif 1	protein-coding
ETV6_merge_peak_34541	chr2	111659050	111660393	+	0	NA	Intergenic	MER21C|LTR|ERVL	111413	NR_039928	100616370		NR_039928	ENSG00000264793	MIR4771-1	-	microRNA 4771-1	ncRNA
ETV6_merge_peak_55743	chr8	127734885	127735771	+	0	NA	promoter-TSS (NM_001354870)	promoter-TSS (NM_001354870)	-106	NM_001354870	4609	Hs.202453	NM_002467	ENSG00000136997	MYC	MRTL|MYCC|bHLHe39|c-Myc	MYC proto-oncogene, bHLH transcription factor	protein-coding
ETV6_merge_peak_4612	chr1	182082936	182083425	+	0	NA	Intergenic	AluSx|SINE|Alu	-21468	NM_001009992	127665	Hs.684328	NM_001009992	ENSG00000179930	ZNF648	-	zinc finger protein 648	protein-coding
ETV6_merge_peak_37749	chr20	40955998	40957210	+	0	NA	Intergenic	MIR|SINE|MIR	-24109	NR_145524	100128988	Hs.636443	NR_145524		LOC100128988	-	uncharacterized LOC100128988	ncRNA
ETV6_merge_peak_51023	chr6	154921305	154921916	+	0	NA	Intergenic	Intergenic	68250	NR_036100	100422821		NR_036100	ENSG00000264814	MIR1273C	-	microRNA 1273c	ncRNA
ETV6_merge_peak_51661	chr7	2943818	2944844	+	0	NA	exon (NM_032415, exon 5 of 25)	exon (NM_032415, exon 5 of 25)	99536	NM_001324281	84433	Hs.648101	NM_032415	ENSG00000198286	CARD11	BENTA|BIMP3|CARMA1|IMD11|IMD11A|PPBL	caspase recruitment domain family member 11	protein-coding
ETV6_merge_peak_20998	chr16	4585365	4586256	+	0	NA	intron (NM_001145011, intron 7 of 15)	L1PB3|LINE|L1	29078	NM_001330467	124402	Hs.513313	NM_145253	ENSG00000153443	UBALD1	FAM100A|PP11303	UBA like domain containing 1	protein-coding
ETV6_merge_peak_52648	chr7	70829041	70829602	+	0	NA	Intergenic	Intergenic	-302823	NM_022479	64409	Hs.488591	NM_022479	ENSG00000185274	GALNT17	GALNACT17|GALNT16|GALNT20|GALNTL3|GalNAc-T17|GalNAc-T19|GalNAc-T5L|WBSCR17	polypeptide N-acetylgalactosaminyltransferase 17	protein-coding
ETV6_merge_peak_56310	chr9	5849046	5849667	+	0	NA	Intergenic	MIR3|SINE|MIR	-16239	NM_024896	79956	Hs.591078	NM_024896	ENSG00000099219	ERMP1	FXNA|KIAA1815|bA207C16.3	endoplasmic reticulum metallopeptidase 1	protein-coding
ETV6_merge_peak_28497	chr18	75069109	75072206	+	0	NA	Intergenic	Intergenic	134856	NM_001306093	284273	Hs.465433	NM_175907	ENSG00000180011	ZADH2	PRG-3	zinc binding alcohol dehydrogenase domain containing 2	protein-coding
ETV6_merge_peak_19302	chr15	63938208	63939113	+	0	NA	intron (NM_014326, intron 5 of 11)	intron (NM_014326, intron 5 of 11)	10386	NR_120344	101928988	Hs.673214	NR_120344	ENSG00000259351	LOC101928988	-	uncharacterized LOC101928988	ncRNA
ETV6_merge_peak_50223	chr6	44280850	44281457	+	0	NA	intron (NM_182539, intron 4 of 4)	intron (NM_182539, intron 4 of 4)	10703	NM_001137560	441151	Hs.632851	NM_001039704	ENSG00000178233	TMEM151B	C6orf137|TMEM193|bA444E17.5	transmembrane protein 151B	protein-coding
ETV6_merge_peak_14178	chr12	56332848	56334717	+	0	NA	promoter-TSS (NM_001127460)	promoter-TSS (NM_001127460)	-64	NM_001127460	9924	Hs.273397	NM_014871	ENSG00000135473	PAN2	USP52	poly(A) specific ribonuclease subunit PAN2	protein-coding
ETV6_merge_peak_25903	chr17	50128559	50129046	+	0	NA	intron (NM_174920, intron 1 of 10)	intron (NM_174920, intron 1 of 10)	1358	NM_001257359	201191	Hs.567769	NM_174920	ENSG00000167100	SAMD14	-	sterile alpha motif domain containing 14	protein-coding
ETV6_merge_peak_37924	chr20	47231604	47233021	+	0	NA	intron (NM_001281774, intron 17 of 23)	AluSx1|SINE|Alu	65345	NR_037410	100500814		NR_037410	ENSG00000264901	MIR3616	mir-3616	microRNA 3616	ncRNA
ETV6_merge_peak_6906	chr10	32005839	32006460	+	0	NA	Intergenic	Intergenic	50276	NM_004521	3799	Hs.327736	NM_004521	ENSG00000170759	KIF5B	HEL-S-61|KINH|KNS|KNS1|UKHC	kinesin family member 5B	protein-coding
ETV6_merge_peak_31617	chr19	52891586	52892522	+	0	NA	intron (NM_207333, intron 1 of 4)	intron (NM_207333, intron 1 of 4)	5581	NM_001351776	162967	Hs.369632	NM_207333	ENSG00000182986	ZNF320	ZFPL	zinc finger protein 320	protein-coding
ETV6_merge_peak_28154	chr18	48139049	48139827	+	0	NA	intron (NM_001371291, intron 4 of 6)	intron (NM_001371291, intron 4 of 6)	-2290	NM_001039360	201501	Hs.515388	NM_001039360	ENSG00000184828	ZBTB7C	APM-1|APM1|ZBTB36|ZNF857C	zinc finger and BTB domain containing 7C	protein-coding
ETV6_merge_peak_56838	chr9	83987010	83987536	+	0	NA	intron (NM_024945, intron 1 of 2)	AluSx|SINE|Alu	6468	NM_001358293	80010	Hs.726327	NM_024945	ENSG00000178966	RMI1	BLAP75|C9orf76|FAAP75	RecQ mediated genome instability 1	protein-coding
ETV6_merge_peak_57112	chr9	91186461	91187147	+	0	NA	Intergenic	Intergenic	67742	NR_135306	100129347	Hs.522287	NR_135306	ENSG00000229694	LINC00484	C9orf73	long intergenic non-protein coding RNA 484	ncRNA
ETV6_merge_peak_44986	chr4	3223214	3227214	+	0	NA	intron (NM_002111, intron 56 of 66)	intron (NM_002111, intron 56 of 66)	-19155	NM_001330620	345222	Hs.442291	NM_001012982	ENSG00000188981	MSANTD1	C4orf44	Myb/SANT DNA binding domain containing 1	protein-coding
ETV6_merge_peak_37554	chr20	36645703	36646338	+	0	NA	5' UTR (NM_032214, exon 1 of 8)	5' UTR (NM_032214, exon 1 of 8)	176	NM_032214	84174	Hs.713578	NM_032214	ENSG00000101082	SLA2	C20orf156|MARS|SLAP-2|SLAP2	Src like adaptor 2	protein-coding
ETV6_merge_peak_58692	chr9	134055487	134055954	+	0	NA	intron (NR_135126, intron 1 of 2)	intron (NR_135126, intron 1 of 2)	1430	NR_135126	100130548	Hs.671096	NR_135126	ENSG00000235138	LOC100130548	-	uncharacterized LOC100130548	ncRNA
ETV6_merge_peak_3504	chr1	117562811	117563536	+	0	NA	Intergenic	MIR3|SINE|MIR	42597	NR_121626	100996263	Hs.202533	NR_121626	ENSG00000236866	LOC100996263	-	uncharacterized LOC100996263	ncRNA
ETV6_merge_peak_31725	chr19	56036368	56036830	+	0	NA	intron (NM_153447, intron 9 of 14)	intron (NM_153447, intron 9 of 14)	-30085	NR_110741	101928886	Hs.434652	NR_110741	ENSG00000267522	LINC01864	-	long intergenic non-protein coding RNA 1864	ncRNA
ETV6_merge_peak_27588	chr18	702245	702731	+	0	NA	intron (NM_202758, intron 2 of 14)	AluSx|SINE|Alu	10142	NM_001354065	55556	Hs.658550	NM_017512	ENSG00000132199	ENOSF1	FUCD|RTS|TYMSAS	enolase superfamily member 1	protein-coding
ETV6_merge_peak_52289	chr7	44096666	44097435	+	0	NA	Intergenic	Intergenic	-7295	NM_001129	165	Hs.439463	NM_001129	ENSG00000106624	AEBP1	ACLP	AE binding protein 1	protein-coding
ETV6_merge_peak_22355	chr16	57664416	57665348	+	0	NA	3' UTR (NM_201525, exon 14 of 14)	3' UTR (NM_201525, exon 14 of 14)	-3424	NM_170776	222487	Hs.383403	NM_170776	ENSG00000182885	ADGRG3	GPR97|PB99|PGR26	adhesion G protein-coupled receptor G3	protein-coding
ETV6_merge_peak_20145	chr15	79974244	79974971	+	0	NA	Intergenic	AluSz|SINE|Alu	-3411	NM_004049	597	Hs.227817	NM_004049	ENSG00000140379	BCL2A1	ACC-1|ACC-2|ACC1|ACC2|BCL2L5|BFL1|GRS|HBPA1	BCL2 related protein A1	protein-coding
ETV6_merge_peak_56701	chr9	67610543	67611358	+	0	NA	Intergenic	Intergenic	-100727	NR_121606	102723709	Hs.743015	NR_121606		LOC102723709	-	uncharacterized LOC102723709	ncRNA
ETV6_merge_peak_50275	chr6	46764348	46765338	+	0	NA	Intergenic	Intergenic	17926	NM_001162435	100287718	Hs.736491	NM_001162435	ENSG00000230062	ANKRD66	-	ankyrin repeat domain 66	protein-coding
ETV6_merge_peak_8381	chr10	97359861	97364063	+	0	NA	intron (NM_001145114, intron 28 of 31)	AluSg|SINE|Alu	-27233	NM_012083	23401	Hs.140720	NM_012083	ENSG00000181274	FRAT2	FRAT-2	FRAT regulator of WNT signaling pathway 2	protein-coding
ETV6_merge_peak_47285	chr5	135137105	135142135	+	0	NA	intron (NR_161235, intron 2 of 5)	intron (NR_161235, intron 2 of 5)	-99573	NR_105049	101927953	Hs.436898	NR_105049	ENSG00000249082	C5orf66-AS1	Epist	C5orf66 antisense RNA 1	ncRNA
ETV6_merge_peak_24157	chr17	7595785	7596337	+	0	NA	intron (NM_004860, intron 7 of 16)	intron (NM_004860, intron 7 of 16)	-5967	NM_006942	6665	Hs.95582	NM_006942	ENSG00000129194	SOX15	SOX20|SOX26|SOX27	SRY-box transcription factor 15	protein-coding
ETV6_merge_peak_21372	chr16	14367499	14368098	+	0	NA	intron (NR_131191, intron 1 of 1)	AluYa8|SINE|Alu	2468	NR_131191	105447648	Hs.554151	NR_131191	ENSG00000260009	LINC02130	-	long intergenic non-protein coding RNA 2130	ncRNA
ETV6_merge_peak_42031	chr3	32431751	32432760	+	0	NA	intron (NM_138410, intron 1 of 4)	MIRb|SINE|MIR	40402	NM_181472	112616	Hs.440494	NM_138410	ENSG00000153551	CMTM7	CKLFSF7	CKLF like MARVEL transmembrane domain containing 7	protein-coding
ETV6_merge_peak_29334	chr19	10001204	10002246	+	0	NA	intron (NM_015719, intron 7 of 66)	intron (NM_015719, intron 7 of 66)	8779	NM_015719	50509	Hs.235368	NM_015719	ENSG00000080573	COL5A3	-	collagen type V alpha 3 chain	protein-coding
ETV6_merge_peak_14227	chr12	57045636	57049302	+	0	NA	intron (NM_005379, intron 4 of 27)	intron (NM_005379, intron 4 of 27)	2660	NM_005379	4640	Hs.5394	NM_005379	ENSG00000166866	MYO1A	BBMI|DFNA48|MIHC|MYHL	myosin IA	protein-coding
ETV6_merge_peak_45927	chr4	140808669	140809674	+	0	NA	Intergenic	L1MB3|LINE|L1	-52786	NM_015130	23158	Hs.480819	NM_015130	ENSG00000109436	TBC1D9	GRAMD9|MDR1	TBC1 domain family member 9	protein-coding
ETV6_merge_peak_58059	chr9	126527675	126528522	+	0	NA	Intergenic	Intergenic	-86345	NM_002316	4010	Hs.129133	NM_002316	ENSG00000136944	LMX1B	LMX1.2|NPS1	LIM homeobox transcription factor 1 beta	protein-coding
ETV6_merge_peak_12746	chr11	130200866	130201595	+	0	NA	intron (NM_021978, intron 16 of 18)	intron (NM_021978, intron 16 of 18)	41448	NM_021978	6768	Hs.504315	NM_021978	ENSG00000149418	ST14	ARCI11|HAI|MT-SP1|MTSP1|PRSS14|SNC19|TADG15|TMPRSS14	suppression of tumorigenicity 14	protein-coding
ETV6_merge_peak_32440	chr2	25586201	25587548	+	0	NA	intron (NM_001320935, intron 4 of 17)	L1MC|LINE|L1	63348	NM_001256308	1838	Hs.307720	NM_021907	ENSG00000138101	DTNB	-	dystrobrevin beta	protein-coding
ETV6_merge_peak_8391	chr10	97412937	97413910	+	0	NA	Intergenic	(TTTTA)n|Simple_repeat|Simple_repeat	-12053	NM_001145114	23223	Hs.434251	NM_015179	ENSG00000052749	RRP12	KIAA0690	ribosomal RNA processing 12 homolog	protein-coding
ETV6_merge_peak_28535	chr18	76518517	76519003	+	0	NA	Intergenic	Intergenic	-9895	NR_015417	284276	Hs.390287	NR_015417	ENSG00000266256	LINC00908	-	long intergenic non-protein coding RNA 908	ncRNA
ETV6_merge_peak_32928	chr2	43054268	43056252	+	0	NA	Intergenic	Intergenic	-15717	NR_110585	102723854	Hs.570165	NR_110585	ENSG00000231826	LINC01819	-	long intergenic non-protein coding RNA 1819	ncRNA
ETV6_merge_peak_9132	chr10	124248102	124250837	+	0	NA	Intergenic	Intergenic	-155871	NM_001270764	51363	Hs.287537	NM_014863	ENSG00000182022	CHST15	BRAG|GALNAC4S-6ST	carbohydrate sulfotransferase 15	protein-coding
ETV6_merge_peak_44578	chr3	193942666	193943162	+	0	NA	Intergenic	MLT1J1|LTR|ERVL-MaLR	51324	NR_027764	100128023	Hs.730112	NR_027764		DPPA2P3	-	developmental pluripotency associated 2 pseudogene 3	pseudo
ETV6_merge_peak_33781	chr2	85561651	85562480	+	0	NA	promoter-TSS (NM_000821)	promoter-TSS (NM_000821)	-572	NM_000821	2677	Hs.77719	NM_000821	ENSG00000115486	GGCX	VKCFD1	gamma-glutamyl carboxylase	protein-coding
ETV6_merge_peak_56520	chr9	35710933	35711749	+	0	NA	promoter-TSS (NR_106911)	promoter-TSS (NR_106911)	-600	NR_106911	102465513		NR_106911	ENSG00000284195	MIR6852	hsa-mir-6852	microRNA 6852	ncRNA
ETV6_merge_peak_53165	chr7	101016122	101017728	+	0	NA	intron (NM_001164462, intron 10 of 11)	intron (NM_001164462, intron 10 of 11)	683	NR_120520	102724094	Hs.571256	NR_120519	ENSG00000227053	LOC102724094	-	uncharacterized LOC102724094	ncRNA
ETV6_merge_peak_11379	chr11	69569989	69570845	+	0	NA	Intergenic	Intergenic	-70688	NM_053056	595	Hs.523852	NM_053056	ENSG00000110092	CCND1	BCL1|D11S287E|PRAD1|U21B31	cyclin D1	protein-coding
ETV6_merge_peak_40621	chr22	39013551	39015184	+	0	NA	exon (NM_014508, exon 1 of 4)	exon (NM_014508, exon 1 of 4)	110	NM_014508	27350	Hs.441124	NM_014508	ENSG00000244509	APOBEC3C	A3C|APOBEC1L|ARDC2|ARDC4|ARP5|PBI|bK150C2.3	apolipoprotein B mRNA editing enzyme catalytic subunit 3C	protein-coding
ETV6_merge_peak_56998	chr9	89542673	89543941	+	0	NA	Intergenic	Intergenic	-45334	NM_001371194
ETV6_merge_peak_35112	chr2	152612136	152612868	+	0	NA	intron (NM_052905, intron 11 of 25)	AluJo|SINE|Alu	104959	NM_001365597	55660	Hs.643580	NM_017892	ENSG00000196504	PRPF40A	FBP-11|FBP11|FLAF1|FNBP3|HIP-10|HIP10|HYPA|NY-REN-6|Prp40	pre-mRNA processing factor 40 homolog A	protein-coding
ETV6_merge_peak_54389	chr8	11986274	11986795	+	0	NA	Intergenic	L1PBa|LINE|L1	4213	NM_001033017	613209	Hs.558284	NM_001033017	ENSG00000205883	DEFB135	DEFB136	defensin beta 135	protein-coding
ETV6_merge_peak_22218	chr16	56577062	56577955	+	0	NA	Intergenic	L1ME4c|LINE|L1	-12020	NM_005954	4504	Hs.73133	NM_005954	ENSG00000087250	MT3	GIF|GIFB|GRIF|ZnMT3	metallothionein 3	protein-coding
ETV6_merge_peak_46102	chr4	174283190	174284306	+	0	NA	promoter-TSS (NM_001145314)	promoter-TSS (NM_001145314)	-156	NM_001145314	80817	Hs.555989	NM_030633	ENSG00000164118	CEP44	KIAA1712|PS1TP3	centrosomal protein 44	protein-coding
ETV6_merge_peak_46603	chr5	56040594	56041636	+	0	NA	Intergenic	AluJb|SINE|Alu	45948	NR_102755	441072	Hs.482141	NR_102755	ENSG00000227908	FLJ31104	-	uncharacterized LOC441072	ncRNA
ETV6_merge_peak_56322	chr9	7426168	7426611	+	0	NA	Intergenic	L1P3b|LINE|L1	373389	NM_001318059	90871	Hs.7517	NM_033428	ENSG00000137038	DMAC1	C9orf123|TMEM261	distal membrane arm assembly complex 1	protein-coding
ETV6_merge_peak_55880	chr8	132910055	132911073	+	0	NA	intron (NM_003235, intron 18 of 47)	MLT1A0|LTR|ERVL-MaLR	43606	NM_003235	7038	Hs.654591	NM_003235	ENSG00000042832	TG	AITD3|TGN	thyroglobulin	protein-coding
ETV6_merge_peak_5082	chr1	205073258	205073844	+	0	NA	intron (NM_001346083, intron 22 of 22)	intron (NM_001346083, intron 22 of 22)	10909	NM_203376	388730	Hs.146928	NM_203376	ENSG00000174529	TMEM81	HC3107|KVLA2788|UNQ2788	transmembrane protein 81	protein-coding
ETV6_merge_peak_49792	chr6	37004946	37009219	+	0	NA	intron (NM_173558, intron 1 of 15)	LTR16|LTR|ERVL	1427	NM_173558	221472	Hs.509664	NM_173558	ENSG00000146192	FGD2	ZFYVE4	FYVE, RhoGEF and PH domain containing 2	protein-coding
ETV6_merge_peak_44747	chr3	195960252	195962458	+	0	NA	intron (NR_003264, intron 16 of 16)	intron (NR_003264, intron 16 of 16)	28924	NR_003264	255812	Hs.566872	NR_003264	ENSG00000185485	SDHAP1	SDHAL1|SDHALP1	succinate dehydrogenase complex flavoprotein subunit A pseudogene 1	pseudo
ETV6_merge_peak_12882	chr12	1928370	1930908	+	0	NA	non-coding (NR_036546, exon 2 of 2)	non-coding (NR_036546, exon 2 of 2)	6937	NR_036546	100271702	Hs.737031	NR_036546	ENSG00000235049	LINC00940	-	long intergenic non-protein coding RNA 940	ncRNA
ETV6_merge_peak_14037	chr12	53988751	53989750	+	0	NA	exon (NM_017409, exon 2 of 2)	exon (NM_017409, exon 2 of 2)	-2488	NR_029617	406973		NR_029617	ENSG00000207924	MIR196A2	MIRN196-2|MIRN196A2|mir-196a-2	microRNA 196a-2	ncRNA
ETV6_merge_peak_24416	chr17	16266127	16266834	+	0	NA	intron (NM_004278, intron 2 of 6)	intron (NM_004278, intron 2 of 6)	-15534	NR_031698	100302124		NR_031698	ENSG00000221355	MIR1288	MIRN1288|hsa-mir-1288	microRNA 1288	ncRNA
ETV6_merge_peak_8775	chr10	110426625	110427996	+	0	NA	Intergenic	Intergenic	-70597	NM_004419	1847	Hs.2128	NM_004419	ENSG00000138166	DUSP5	DUSP|HVH3	dual specificity phosphatase 5	protein-coding
ETV6_merge_peak_54344	chr8	11411819	11412383	+	0	NA	intron (NR_026814, intron 3 of 6)	intron (NR_026814, intron 3 of 6)	43699	NR_026814	83656	Hs.583896	NM_054017	ENSG00000184608	FAM167A-AS1	C8orf12	FAM167A antisense RNA 1	ncRNA
ETV6_merge_peak_22379	chr16	57802980	57803666	+	0	NA	promoter-TSS (NM_001318710)	promoter-TSS (NM_001318710)	-70	NM_001318710	3801	Hs.23131	NM_005550	ENSG00000140859	KIFC3	-	kinesin family member C3	protein-coding
ETV6_merge_peak_17980	chr14	89564788	89565611	+	0	NA	intron (NM_001085471, intron 1 of 6)	MLT1C|LTR|ERVL-MaLR	-11017	NR_024620	29018	Hs.673124	NM_014099	ENSG00000259073	FOXN3-AS2	PRO1768	FOXN3 antisense RNA 2	ncRNA
ETV6_merge_peak_39547	chr22	17822762	17823601	+	0	NA	intron (NM_015241, intron 22 of 31)	intron (NM_015241, intron 22 of 31)	45891	NR_103718	200298	Hs.517397	NR_103718	ENSG00000269220	LINC00528	C22orf37	long intergenic non-protein coding RNA 528	ncRNA
ETV6_merge_peak_57294	chr9	95173195	95173777	+	0	NA	intron (NM_001243744, intron 4 of 13)	L1ME4a|LINE|L1	-87392	NR_036109	100422842		NR_036109	ENSG00000207617	MIR3074	mir-3074	microRNA 3074	ncRNA
ETV6_merge_peak_12977	chr12	4096301	4096931	+	0	NA	Intergenic	L1MD1|LINE|L1	-177146	NM_001759	894	Hs.376071	NM_001759	ENSG00000118971	CCND2	KIAK0002|MPPH3	cyclin D2	protein-coding
ETV6_merge_peak_38261	chr20	51378991	51379754	+	0	NA	Intergenic	AluJo|SINE|Alu	73605	NR_036162	100422889		NR_036162	ENSG00000266761	MIR3194	mir-3194	microRNA 3194	ncRNA
ETV6_merge_peak_17440	chr14	68560302	68566067	+	0	NA	intron (NM_001321818, intron 10 of 10)	intron (NM_001321818, intron 10 of 10)	65603	NR_135816	100996664		NR_135816		LOC100996664	-	uncharacterized LOC100996664	ncRNA
ETV6_merge_peak_39643	chr22	20305382	20306647	+	0	NA	Intergenic	Intergenic	14046	NM_033257	85359	Hs.410965	NM_033257	ENSG00000128185	DGCR6L	DGCR6	DiGeorge syndrome critical region gene 6 like	protein-coding
ETV6_merge_peak_19342	chr15	64785272	64786101	+	0	NA	Intergenic	MIRb|SINE|MIR	-10097	NM_194272	348093	Hs.436518	NM_194272	ENSG00000166831	RBPMS2	-	RNA binding protein, mRNA processing factor 2	protein-coding
ETV6_merge_peak_39053	chr21	39037627	39038201	+	0	NA	Intergenic	Intergenic	-60140	NR_109962	101928435	Hs.385528	NR_109962	ENSG00000232837	LINC01700	-	long intergenic non-protein coding RNA 1700	ncRNA
ETV6_merge_peak_8863	chr10	113249118	113249796	+	0	NA	Intergenic	MER45A|DNA|hAT-Tip100	120186	NM_001349870	6934	Hs.593995	NM_030756	ENSG00000148737	TCF7L2	TCF-4|TCF4	transcription factor 7 like 2	protein-coding
ETV6_merge_peak_43281	chr3	75377923	75378646	+	0	NA	Intergenic	L2a|LINE|L2	56831	NR_024241	692099	Hs.591652	NR_024241	ENSG00000244026	FAM86DP	FAM86D	family with sequence similarity 86 member D, pseudogene	pseudo
ETV6_merge_peak_43102	chr3	58640597	58641048	+	0	NA	intron (NM_138805, intron 6 of 9)	intron (NM_138805, intron 6 of 9)	-13212	NM_001282714	11170	Hs.506357	NM_007177	ENSG00000168309	FAM107A	DRR1|TU3A	family with sequence similarity 107 member A	protein-coding
ETV6_merge_peak_55678	chr8	124972720	124973743	+	0	NA	promoter-TSS (NM_152412)	promoter-TSS (NM_152412)	-64	NM_152412	137209	Hs.175350	NM_152412	ENSG00000180938	ZNF572	-	zinc finger protein 572	protein-coding
ETV6_merge_peak_51428	chr6	169406358	169407165	+	0	NA	Intergenic	Intergenic	-152647	NM_003247	7058	Hs.371147	NM_003247	ENSG00000186340	THBS2	TSP2	thrombospondin 2	protein-coding
ETV6_merge_peak_25935	chr17	50297318	50298212	+	0	NA	Intergenic	AluJo|SINE|Alu	-9910	NR_125805	103752589	Hs.612913	NR_125805	ENSG00000251179	TMEM92-AS1	TCONS_00025237|lncRNA-508851	TMEM92 antisense RNA 1	ncRNA
ETV6_merge_peak_17839	chr14	76947974	76948966	+	0	NA	Intergenic	LTR33|LTR|ERVL	-11168	NR_133913	105370578	Hs.574184	NR_133913	ENSG00000258602	LINC01629	linc-KIAA1737-2	long intergenic non-protein coding RNA 1629	ncRNA
ETV6_merge_peak_55780	chr8	128032040	128032978	+	0	NA	intron (NR_003367, intron 5 of 8)	intron (NR_003367, intron 5 of 8)	-16643	NR_031612	100302175		NR_031612	ENSG00000221176	MIR1207	MIRN1207|hsa-mir-1207	microRNA 1207	ncRNA
ETV6_merge_peak_13841	chr12	51335317	51335868	+	0	NA	intron (NM_001971, intron 6 of 7)	intron (NM_001971, intron 6 of 7)	-10924	NM_001290007	51411	Hs.14770	NM_016293	ENSG00000110934	BIN2	BRAP-1	bridging integrator 2	protein-coding
ETV6_merge_peak_2619	chr1	50976581	50977149	+	0	NA	Intergenic	Intergenic	6620	NM_078626	1031	Hs.525324	NM_001262	ENSG00000123080	CDKN2C	INK4C|p18|p18-INK4C	cyclin dependent kinase inhibitor 2C	protein-coding
ETV6_merge_peak_1595	chr1	27073359	27075213	+	0	NA	Intergenic	ERVL-E-int|LTR|ERVL	-61436	NM_052943	115572	Hs.632378	NM_052943	ENSG00000158246	TENT5B	FAM46B	terminal nucleotidyltransferase 5B	protein-coding
ETV6_merge_peak_1767	chr1	30071389	30071943	+	0	NA	Intergenic	Intergenic	-34054	NR_110790	101929406	Hs.639413	NR_110790	ENSG00000233399	LINC01648	-	long intergenic non-protein coding RNA 1648	ncRNA
ETV6_merge_peak_3326	chr1	111194186	111195224	+	0	NA	exon (NM_024901, exon 7 of 12)	exon (NM_024901, exon 7 of 12)	5941	NM_024901	79961	Hs.557850	NM_024901	ENSG00000162777	DENND2D	-	DENN domain containing 2D	protein-coding
ETV6_merge_peak_17545	chr14	69605564	69606688	+	0	NA	Intergenic	Intergenic	-5470	NM_014734	9766	Hs.440025	NM_014734	ENSG00000100647	SUSD6	DRAGO|KIAA0247	sushi domain containing 6	protein-coding
ETV6_merge_peak_33327	chr2	64329976	64330644	+	0	NA	Intergenic	MIRb|SINE|MIR	-10449	NR_039632	100616265		NR_039632	ENSG00000283222	MIR4433A	MIR4433|hsa-mir-4433a	microRNA 4433a	ncRNA
ETV6_merge_peak_41567	chr3	10553625	10554288	+	0	NA	intron (NM_001353564, intron 1 of 20)	intron (NM_001353564, intron 1 of 20)	-48370	NM_001683	491	Hs.268942	NM_001683	ENSG00000157087	ATP2B2	PMCA2|PMCA2a|PMCA2i	ATPase plasma membrane Ca2+ transporting 2	protein-coding
ETV6_merge_peak_16753	chr13	113290628	113292748	+	0	NA	Intergenic	AluSp|SINE|Alu	-5551	NM_005561	3916	Hs.494419	NM_005561	ENSG00000185896	LAMP1	CD107a|LAMPA|LGP120	lysosomal associated membrane protein 1	protein-coding
ETV6_merge_peak_48699	chr5_GL383530v1_alt	43187	43655	+	0	NA	NA	L1M1|LINE|L1	NA	NA
ETV6_merge_peak_12759	chr11	131684757	131685488	+	0	NA	intron (NM_001352006, intron 2 of 9)	intron (NM_001352006, intron 2 of 9)	-21566	NR_126159	101929637	Hs.730330	NM_207432	ENSG00000224795	NTM-AS1	C11orf39	NTM antisense RNA 1	ncRNA
ETV6_merge_peak_50154	chr6	43869663	43870398	+	0	NA	Intergenic	Intergenic	-17697	NR_149142	285857	Hs.582798	NR_149142	ENSG00000283215	LINC02537	-	long intergenic non-protein coding RNA 2537	ncRNA
ETV6_merge_peak_37843	chr20	45455119	45455716	+	0	NA	Intergenic	AluY|SINE|Alu	-14336	NM_006103	10406	Hs.2719	NM_006103	ENSG00000101443	WFDC2	EDDM4|HE4|WAP5|dJ461P17.6	WAP four-disulfide core domain 2	protein-coding
ETV6_merge_peak_33856	chr2	86256029	86256504	+	0	NA	intron (NM_001371279, intron 3 of 8)	AluSg4|SINE|Alu	56809	NM_016622	51318	Hs.433439	NM_016622	ENSG00000132313	MRPL35	L35mt|MRP-L35	mitochondrial ribosomal protein L35	protein-coding
ETV6_merge_peak_52283	chr7	44034654	44035510	+	0	NA	intron (NR_024116, intron 5 of 8)	L2a|LINE|L2	-3967	NR_072981	255031	Hs.633978	NR_015401		LINC00957	-	long intergenic non-protein coding RNA 957	ncRNA
ETV6_merge_peak_50941	chr6	149480818	149483176	+	0	NA	intron (NM_207360, intron 1 of 5)	intron (NM_207360, intron 1 of 5)	3017	NM_207360	340152	Hs.632618	NM_207360	ENSG00000178199	ZC3H12D	C6orf95|MCPIP4|TFL|dJ281H8.1|p34	zinc finger CCCH-type containing 12D	protein-coding
ETV6_merge_peak_55387	chr8	95053593	95054824	+	0	NA	intron (NR_148915, intron 9 of 9)	AluJr|SINE|Alu	-18706	NR_036105	100422964		NR_036105	ENSG00000283522	MIR3150A	MIR3150|mir-3150a	microRNA 3150a	ncRNA
ETV6_merge_peak_36472	chr2	240213359	240213809	+	0	NA	Intergenic	Intergenic	-72926	NM_148961	150677	Hs.148586	NM_148961	ENSG00000178602	OTOS	OTOSP	otospiralin	protein-coding
ETV6_merge_peak_32597	chr2	28624921	28625824	+	0	NA	intron (NR_138141, intron 28 of 35)	intron (NR_138141, intron 28 of 35)	59015	NR_138141	151056	Hs.444933	NM_153021	ENSG00000163803	PLB1	PLB|PLB/LIP	phospholipase B1	protein-coding
ETV6_merge_peak_12783	chr11	134375400	134376171	+	0	NA	3' UTR (NM_001370460, exon 20 of 20)	3' UTR (NM_001370460, exon 20 of 20)	36133	NM_018644	27087	Hs.381050	NM_018644	ENSG00000109956	B3GAT1	CD57|GLCATP|GLCUATP|HNK1|LEU7|NK-1|NK1	beta-1,3-glucuronyltransferase 1	protein-coding
ETV6_merge_peak_13	chr1	911347	912522	+	0	NA	Intergenic	MIRc|SINE|MIR	7758	NR_026874	100130417	Hs.200644	NM_175912	ENSG00000223764	LINC02593	-	long intergenic non-protein coding RNA 2593	ncRNA
ETV6_merge_peak_1175	chr1	21927481	21929553	+	0	NA	intron (NM_005529, intron 1 of 96)	AluSz|SINE|Alu	8793	NM_005529	3339	Hs.562227	NM_005529	ENSG00000142798	HSPG2	HSPG|PLC|PRCAN|SJA|SJS|SJS1	heparan sulfate proteoglycan 2	protein-coding
ETV6_merge_peak_33906	chr2	87593803	87595260	+	0	NA	Intergenic	(TC)n|Simple_repeat|Simple_repeat	-35224	NR_039634	100616499		NR_039634	ENSG00000265507	MIR4435-1	mir-4435-1	microRNA 4435-1	ncRNA
ETV6_merge_peak_5852	chr1	231806150	231807447	+	0	NA	intron (NM_001164544, intron 8 of 8)	intron (NM_001164544, intron 8 of 8)	11719	NR_002227	27184	Hs.720568	NR_002227		DISC2	DISC1-AS1|DISC1OS|NCRNA00015	disrupted in schizophrenia 2	ncRNA
ETV6_merge_peak_8342	chr10	96647743	96648793	+	0	NA	intron (NM_152309, intron 7 of 16)	intron (NM_152309, intron 7 of 16)	-61256	NM_020123	56889	Hs.500674	NM_020123	ENSG00000077147	TM9SF3	EP70-P-iso|SMBP	transmembrane 9 superfamily member 3	protein-coding
ETV6_merge_peak_34490	chr2	111173584	111174207	+	0	NA	Intergenic	Intergenic	52981	NM_138625	10018	Hs.469658	NM_006538	ENSG00000153094	BCL2L11	BAM|BIM|BOD	BCL2 like 11	protein-coding
ETV6_merge_peak_9949	chr11	13340764	13341627	+	0	NA	intron (NM_001351821, intron 3 of 19)	intron (NM_001351821, intron 3 of 19)	63468	NM_001178	406	Hs.65734	NM_001178	ENSG00000133794	ARNTL	BMAL1|BMAL1c|JAP3|MOP3|PASD3|TIC|bHLHe5	aryl hydrocarbon receptor nuclear translocator like	protein-coding
ETV6_merge_peak_16241	chr13	44132698	44133159	+	0	NA	intron (NR_104065, intron 1 of 4)	intron (NR_104065, intron 1 of 4)	-9400	NR_104064	101929212	Hs.534877	NR_104064	ENSG00000227258	SMIM2-AS1	C13orf44-AS1|C3orf81-AS1	SMIM2 antisense RNA 1	ncRNA
ETV6_merge_peak_26045	chr17	56820361	56820969	+	0	NA	intron (NM_001085430, intron 4 of 7)	MER6A|DNA|TcMar-Tigger	13255	NM_001085430	339210	Hs.658949	NM_001085430	ENSG00000214226	C17orf67	-	chromosome 17 open reading frame 67	protein-coding
ETV6_merge_peak_26813	chr17	74785082	74787443	+	0	NA	intron (NM_017728, intron 3 of 9)	intron (NM_017728, intron 3 of 9)	9763	NM_001321264	54868	Hs.370262	NM_017728	ENSG00000109066	TMEM104	-	transmembrane protein 104	protein-coding
ETV6_merge_peak_58516	chr9	131640101	131641901	+	0	NA	intron (NM_198679, intron 4 of 23)	intron (NM_198679, intron 4 of 23)	68841	NM_198679	2889	Hs.127897	NM_005312	ENSG00000107263	RAPGEF1	C3G|GRF2	Rap guanine nucleotide exchange factor 1	protein-coding
ETV6_merge_peak_32751	chr2	37388564	37390206	+	0	NA	Intergenic	Intergenic	44755	NM_012413	25797	Hs.79033	NM_012413	ENSG00000115828	QPCT	GCT|QC|sQC	glutaminyl-peptide cyclotransferase	protein-coding
ETV6_merge_peak_38331	chr20	53830809	53831506	+	0	NA	Intergenic	L2a|LINE|L2	44552	NR_002189	391257	Hs.449977	NR_002189		SUMO1P1	PIC1L|UBL2|UBL6	SUMO1 pseudogene 1	pseudo
ETV6_merge_peak_52412	chr7	47442213	47443114	+	0	NA	intron (NM_022748, intron 4 of 30)	MIRc|SINE|MIR	22140	NR_145813	109623468		NR_145813		SNORD151	-	small nucleolar RNA, C/D box 151	snoRNA
ETV6_merge_peak_22732	chr16	70791218	70792752	+	0	NA	intron (NM_018052, intron 1 of 18)	intron (NM_018052, intron 1 of 18)	9173	NM_018052	55697	Hs.445061	NM_018052	ENSG00000103043	VAC14	ArPIKfyve|TAX1BP2|TRX	VAC14 component of PIKFYVE complex	protein-coding
ETV6_merge_peak_43563	chr3	125928847	125929832	+	0	NA	TTS (NM_001195223)	TTS (NM_001195223)	7705	NM_001015050	200810	Hs.591299	NM_001015050	ENSG00000189366	ALG1L	ALG1L1	ALG1 chitobiosyldiphosphodolichol beta-mannosyltransferase like	protein-coding
ETV6_merge_peak_44322	chr3	183540424	183541802	+	0	NA	intron (NM_130446, intron 1 of 6)	intron (NM_130446, intron 1 of 6)	-7622	NR_046687	100874019		NR_046687	ENSG00000242522	KLHL6-AS1	-	KLHL6 antisense RNA 1	ncRNA
ETV6_merge_peak_13162	chr12	6858533	6859183	+	0	NA	intron (NM_001098536, intron 8 of 19)	FLAM_C|SINE|Alu	6708	NM_001098536	8078	Hs.631661	NM_003481	ENSG00000111667	USP5	ISOT	ubiquitin specific peptidase 5	protein-coding
ETV6_merge_peak_41894	chr3	15635819	15636691	+	0	NA	intron (NM_001281725, intron 2 of 3)	intron (NM_001281725, intron 2 of 3)	34286	NM_001281725	686	Hs.444197	NM_001281723	ENSG00000169814	BTD	-	biotinidase	protein-coding
ETV6_merge_peak_6778	chr10	26931412	26932333	+	0	NA	intron (NR_026795, intron 4 of 4)	intron (NR_026795, intron 4 of 4)	10129	NR_026795	387644	Hs.529965	NR_026795	ENSG00000283709	FAM238C	C10orf51|LINC00202|LINC00202-1|NCRNA00202|bB27G4.1	family with sequence similarity 238 member C	ncRNA
ETV6_merge_peak_22386	chr16	57890579	57893060	+	0	NA	intron (NM_001297, intron 31 of 32)	AluSx1|SINE|Alu	79309	NM_001286130	1258	Hs.147062	NM_001297	ENSG00000070729	CNGB1	CNCG2|CNCG3L|CNCG4|CNG4|CNGB1B|GAR1|GARP|GARP2|RCNC2|RCNCb|RCNCbeta|RP45	cyclic nucleotide gated channel beta 1	protein-coding
ETV6_merge_peak_55280	chr8	67522352	67522875	+	0	NA	intron (NM_020361, intron 2 of 10)	LTR27E|LTR|ERV1	178779	NR_136224	102724708	Hs.636330	NR_136223		LOC102724708	-	uncharacterized LOC102724708	ncRNA
ETV6_merge_peak_654	chr1	15075748	15077194	+	0	NA	intron (NM_201628, intron 8 of 14)	MIRb|SINE|MIR	75993	NR_027136	200197	Hs.531424	NM_182534	ENSG00000175147	TMEM51-AS1	C1orf126	TMEM51 antisense RNA 1	ncRNA
ETV6_merge_peak_14270	chr12	57458109	57459936	+	0	NA	promoter-TSS (NM_005269)	promoter-TSS (NM_005269)	-763	NM_005269	2735	Hs.632702	NM_005269	ENSG00000111087	GLI1	GLI|PAPA8|PPD1	GLI family zinc finger 1	protein-coding
ETV6_merge_peak_30349	chr19	34994158	34994767	+	0	NA	promoter-TSS (NM_001320036)	promoter-TSS (NM_001320036)	-265	NM_001320036	57655	Hs.515351	NM_020895	ENSG00000089351	GRAMD1A	KIAA1533	GRAM domain containing 1A	protein-coding
ETV6_merge_peak_56643	chr9	39060117	39060872	+	0	NA	Intergenic	Intergenic	227809	NM_033655	79937	Hs.128474	NM_033655	ENSG00000106714	CNTNAP3	CASPR3|CNTNAP3A	contactin associated protein like 3	protein-coding
ETV6_merge_peak_58902	chr9	137446523	137447430	+	0	NA	TTS (NM_001178064)	TTS (NM_001178064)	3110	NR_106964	102466223		NR_106964	ENSG00000284317	MIR7114	hsa-mir-7114	microRNA 7114	ncRNA
ETV6_merge_peak_25799	chr17	48814229	48815000	+	0	NA	intron (NM_001130918, intron 1 of 15)	intron (NM_001130918, intron 1 of 15)	2476	NM_001366314	284076	Hs.91930	NM_173623	ENSG00000170703	TTLL6	TTL.6	tubulin tyrosine ligase like 6	protein-coding
ETV6_merge_peak_25689	chr17	45235951	45236578	+	0	NA	intron (NM_005892, intron 7 of 26)	intron (NM_005892, intron 7 of 26)	-11661	NR_110326	100133991	Hs.668927	NR_024434	ENSG00000267278	MAP3K14-AS1	-	MAP3K14 antisense RNA 1	ncRNA
ETV6_merge_peak_29360	chr19	10280501	10281279	+	0	NA	intron (NM_000201, intron 2 of 6)	AluY|SINE|Alu	-6065	NM_001544	3386	Hs.706750	NM_001544	ENSG00000105371	ICAM4	CD242|LW	intercellular adhesion molecule 4 (Landsteiner-Wiener blood group)	protein-coding
ETV6_merge_peak_59156	chrX	47594160	47594603	+	0	NA	intron (NM_006950, intron 5 of 12)	AluSx|SINE|Alu	6952	NR_039926	100616147		NR_039926	ENSG00000263858	MIR4769	-	microRNA 4769	ncRNA
ETV6_merge_peak_12025	chr11	102317308	102317949	+	0	NA	intron (NM_182962, intron 1 of 9)	CpG	144	NM_001165	330	Hs.127799	NM_001165	ENSG00000023445	BIRC3	AIP1|API2|CIAP2|HAIP1|HIAP1|IAP-1|MALT2|MIHC|RNF49|c-IAP2	baculoviral IAP repeat containing 3	protein-coding
ETV6_merge_peak_22030	chr16	46727048	46729101	+	0	NA	intron (NM_182493, intron 7 of 12)	Charlie8|DNA|hAT-Charlie	20270	NM_182493	91807	Hs.130465	NM_182493	ENSG00000140795	MYLK3	MLCK|MLCK2|caMLCK	myosin light chain kinase 3	protein-coding
ETV6_merge_peak_28029	chr18	32050975	32051538	+	0	NA	intron (NM_017831, intron 4 of 5)	L2b|LINE|L2	32431	NM_017831	54941	Hs.633703	NM_017831	ENSG00000101695	RNF125	TNORS|TRAC-1|TRAC1	ring finger protein 125	protein-coding
ETV6_merge_peak_38393	chr20	57443381	57444195	+	0	NA	Intergenic	Tigger13a|DNA|TcMar-Tigger	-50732	NR_149006	100291105	Hs.638423	NR_149006	ENSG00000218018	LOC100291105	-	uncharacterized LOC100291105	ncRNA
ETV6_merge_peak_18903	chr15	41916508	41917473	+	0	NA	intron (NM_139265, intron 4 of 5)	intron (NM_139265, intron 4 of 5)	-4427	NR_120332	101928363	Hs.680195	NR_120332		EHD4-AS1	-	EHD4 antisense RNA 1	ncRNA
ETV6_merge_peak_6028	chr1	235954509	235955196	+	0	NA	Intergenic	Intergenic	-71139	NR_102436	1130	Hs.532411	NM_000081	ENSG00000143669	LYST	CHS|CHS1	lysosomal trafficking regulator	protein-coding
ETV6_merge_peak_20244	chr15	84615742	84617354	+	0	NA	TTS (NM_001007072)	TTS (NM_001007072)	-14912	NR_004859	54581	Hs.658114	NM_022050		SCAND2P	SCAND2	SCAN domain containing 2 pseudogene	pseudo
ETV6_merge_peak_1290	chr1	23771813	23772396	+	0	NA	intron (NR_038280, intron 3 of 3)	intron (NR_038280, intron 3 of 3)	6193	NR_038280	100506963	Hs.592549	NR_038280	ENSG00000236810	ELOA-AS1	TCEB3-AS1	ELOA antisense RNA 1	ncRNA
ETV6_merge_peak_11500	chr11	72381553	72382084	+	0	NA	intron (NM_001258393, intron 2 of 14)	L1M3e|LINE|L1	52713	NM_030813	81570	Hs.523877	NM_030813	ENSG00000162129	CLPB	ANKCLB|HSP78|MEGCANN|MGCA7|SKD3	ClpB homolog, mitochondrial AAA ATPase chaperonin	protein-coding
ETV6_merge_peak_57708	chr9	114906880	114907432	+	0	NA	intron (NM_001252290, intron 2 of 4)	intron (NM_001252290, intron 2 of 4)	23439	NM_001244	944	Hs.494901	NM_001244	ENSG00000106952	TNFSF8	CD153|CD30L|CD30LG|TNLG3A	TNF superfamily member 8	protein-coding
ETV6_merge_peak_58950	chrUn_GL000214v1	123318	124582	+	0	NA	NA	ACRO1|Satellite|acro	NA	NA
ETV6_merge_peak_47962	chr5	157501482	157503144	+	0	NA	intron (NM_033274, intron 12 of 22)	intron (NM_033274, intron 12 of 22)	-42213	NR_136204	102724404	Hs.570889	NR_136204		LOC102724404	-	uncharacterized LOC102724404	ncRNA
ETV6_merge_peak_14670	chr12	104733837	104735986	+	0	NA	intron (NM_018413, intron 2 of 2)	intron (NM_018413, intron 2 of 2)	143278	NR_037487	100500843		NR_037487	ENSG00000264295	MIR3922	-	microRNA 3922	ncRNA
ETV6_merge_peak_40837	chr22	41785930	41786728	+	0	NA	intron (NM_152513, intron 26 of 30)	AluJr|SINE|Alu	-14293	NM_001304797	79879	Hs.474991	NM_024821	ENSG00000100147	CCDC134	-	coiled-coil domain containing 134	protein-coding
ETV6_merge_peak_24009	chr17	5018911	5020959	+	0	NA	intron (NR_120665, intron 1 of 1)	intron (NR_120665, intron 1 of 1)	158	NR_120665	102724009	Hs.666487	NR_120665	ENSG00000227495	LOC102724009	-	uncharacterized LOC102724009	ncRNA
ETV6_merge_peak_30986	chr19	45106375	45107450	+	0	NA	intron (NM_019121, intron 1 of 12)	AluY|SINE|Alu	13733	NM_019121	284352	Hs.285363	NM_019121	ENSG00000104866	PPP1R37	LRRC68	protein phosphatase 1 regulatory subunit 37	protein-coding
ETV6_merge_peak_1087	chr1	20574999	20576209	+	0	NA	Intergenic	Intergenic	-13493	NM_001785	978	Hs.466910	NM_001785	ENSG00000158825	CDA	CDD	cytidine deaminase	protein-coding
ETV6_merge_peak_45163	chr4	8179111	8179547	+	0	NA	Intergenic	Intergenic	-19961	NR_134639	54436	Hs.479116	NM_018986	ENSG00000125089	SH3TC1	-	SH3 domain and tetratricopeptide repeats 1	protein-coding
ETV6_merge_peak_29215	chr19	7902485	7903089	+	0	NA	TTS (NM_001268284)	TTS (NM_001268284)	-1090	NM_145185	5609	Hs.531754	NM_145185	ENSG00000076984	MAP2K7	JNKK2|MAPKK7|MEK|MEK 7|MKK7|PRKMK7|SAPKK-4|SAPKK4	mitogen-activated protein kinase kinase 7	protein-coding
ETV6_merge_peak_34698	chr2	119005110	119006641	+	0	NA	Intergenic	Intergenic	63706	NM_006770	8685	Hs.67726	NM_006770	ENSG00000019169	MARCO	SCARA2|SR-A6	macrophage receptor with collagenous structure	protein-coding
ETV6_merge_peak_46462	chr5	32540184	32541315	+	0	NA	Intergenic	Intergenic	-44808	NM_006713	10923	Hs.229641	NM_006713	ENSG00000113387	SUB1	P15|PC4|p14	SUB1 regulator of transcription	protein-coding
ETV6_merge_peak_3432	chr1	114511945	114512784	+	0	NA	Intergenic	Intergenic	-1161	NM_033020	51592	Hs.26837	NM_015906	ENSG00000197323	TRIM33	ECTO|PTC7|RFG7|TF1G|TIF1G|TIF1GAMMA|TIFGAMMA	tripartite motif containing 33	protein-coding
ETV6_merge_peak_13813	chr12	50732399	50733131	+	0	NA	intron (NM_173602, intron 32 of 37)	intron (NM_173602, intron 32 of 37)	-31336	NM_005171	466	Hs.648565	NM_005171	ENSG00000123268	ATF1	EWS-ATF1|FUS/ATF-1|TREB36	activating transcription factor 1	protein-coding
ETV6_merge_peak_26942	chr17	76142196	76142758	+	0	NA	TTS (NM_001330501)	TTS (NM_001330501)	-1232	NM_001454	2302	Hs.651204	NM_001454	ENSG00000129654	FOXJ1	FKHL13|HFH-4|HFH4	forkhead box J1	protein-coding
ETV6_merge_peak_944	chr1	17657051	17660034	+	0	NA	intron (NR_137287, intron 26 of 29)	intron (NR_137287, intron 26 of 29)	40229	NM_001319838	55160	Hs.443460	NM_018125	ENSG00000074964	ARHGEF10L	GrinchGEF	Rho guanine nucleotide exchange factor 10 like	protein-coding
ETV6_merge_peak_50127	chr6	43739988	43741369	+	0	NA	Intergenic	Intergenic	-29531	NM_001204384	7422	Hs.73793	NM_003376	ENSG00000112715	VEGFA	MVCD1|VEGF|VPF	vascular endothelial growth factor A	protein-coding
ETV6_merge_peak_51131	chr6	158214273	158215041	+	0	NA	Intergenic	Intergenic	46310	NM_207118	404672	Hs.356224	NM_207118	ENSG00000272047	GTF2H5	C6orf175|TFB5|TFIIH|TGF2H5|TTD|TTD-A|TTD3|TTDA|bA120J8.2	general transcription factor IIH subunit 5	protein-coding
ETV6_merge_peak_35463	chr2	202724003	202724480	+	0	NA	intron (NM_173511, intron 2 of 7)	AluSg|SINE|Alu	89272	NM_173511	150864	Hs.471130	NM_173511	ENSG00000138439	FAM117B	ALS2CR13	family with sequence similarity 117 member B	protein-coding
ETV6_merge_peak_56242	chr8	144307362	144308283	+	0	NA	intron (NM_005526, intron 1 of 12)	L1M4|LINE|L1	9493	NR_106907	102465511		NR_106907	ENSG00000284229	MIR6848	hsa-mir-6848	microRNA 6848	ncRNA
ETV6_merge_peak_8628	chr10	102812289	102813089	+	0	NA	exon (NM_017787, exon 4 of 4)	exon (NM_017787, exon 4 of 4)	24724	NM_000102	1586	Hs.438016	NM_000102	ENSG00000148795	CYP17A1	CPT7|CYP17|P450C17|S17AH	cytochrome P450 family 17 subfamily A member 1	protein-coding
ETV6_merge_peak_34853	chr2	127629792	127630812	+	0	NA	intron (NM_001080527, intron 34 of 46)	L2c|LINE|L2	-15562	NM_001161415	2840	Hs.46453	NM_005291	ENSG00000144230	GPR17	-	G protein-coupled receptor 17	protein-coding
ETV6_merge_peak_25041	chr17	31051899	31052476	+	0	NA	intron (NR_146737, intron 2 of 6)	L3|LINE|CR1	6922	NR_146737	646030		NR_146737		LOC646030	-	leucine rich repeat containing 37B pseudogene	pseudo
ETV6_merge_peak_6739	chr10	22754562	22755064	+	0	NA	Intergenic	Intergenic	-40235	NM_005028	5305	Hs.57079	NM_005028	ENSG00000150867	PIP4K2A	PI5P4KA|PIP5K2A|PIP5KII-alpha|PIP5KIIA|PIPK	phosphatidylinositol-5-phosphate 4-kinase type 2 alpha	protein-coding
ETV6_merge_peak_12897	chr12	2322260	2324852	+	0	NA	intron (NM_199460, intron 3 of 49).2	intron (NM_199460, intron 3 of 49).2	53780	NR_046769	100874370	Hs.653548	NR_046769		CACNA1C-IT3	-	CACNA1C intronic transcript 3	ncRNA
ETV6_merge_peak_13305	chr12	11707240	11707890	+	0	NA	intron (NM_001987, intron 1 of 7)	intron (NM_001987, intron 1 of 7)	57711	NM_001987	2120	Hs.504765	NM_001987	ENSG00000139083	ETV6	TEL|TEL/ABL|THC5	ETS variant 6	protein-coding
ETV6_merge_peak_24957	chr17	29195848	29198042	+	0	NA	Intergenic	Intergenic	-16547	NM_078471	399687	Hs.462590	NM_078471	ENSG00000196535	MYO18A	MAJN|MYSPDZ|SP-R210|SPR210	myosin XVIIIA	protein-coding
ETV6_merge_peak_31698	chr19	55352023	55352846	+	0	NA	intron (NM_001369799, intron 4 of 5)	intron (NM_001369799, intron 4 of 5)	2285	NM_001369798	125965	Hs.550544	NM_144613	ENSG00000160471	COX6B2	COXVIB2|CT59	cytochrome c oxidase subunit 6B2	protein-coding
ETV6_merge_peak_30139	chr19	19366640	19368200	+	0	NA	Intergenic	Intergenic	-18383	NM_001300946	54815	Hs.118964	NM_017660	ENSG00000167491	GATAD2A	p66alpha	GATA zinc finger domain containing 2A	protein-coding
ETV6_merge_peak_31851	chr2	4157839	4158330	+	0	NA	Intergenic	L1PA3|LINE|L1	183923	NR_136322	105373394	Hs.742693	NR_136322		LOC105373394	-	uncharacterized LOC105373394	ncRNA
ETV6_merge_peak_58192	chr9	128097197	128101153	+	0	NA	intron (NR_049766, intron 1 of 9)	intron (NR_049766, intron 1 of 9)	693	NM_052901	114789	Hs.5476	NM_052901	ENSG00000148339	SLC25A25	MCSC|PCSCL|SCAMC-2	solute carrier family 25 member 25	protein-coding
ETV6_merge_peak_40127	chr22	30682210	30683112	+	0	NA	Intergenic	AluSq2|SINE|Alu	-11121	NM_001282738	23762	Hs.517546	NM_030758	ENSG00000184792	OSBP2	HLM|ORP-4|ORP4|OSBPL1|OSBPL4	oxysterol binding protein 2	protein-coding
ETV6_merge_peak_30498	chr19	38024376	38025434	+	0	NA	intron (NM_015073, intron 1 of 21)	MLT1K|LTR|ERVL-MaLR	117697	NM_015073	23094	Hs.655502	NM_015073	ENSG00000105738	SIPA1L3	CTRCT45|SPAL3|SPAR3	signal induced proliferation associated 1 like 3	protein-coding
ETV6_merge_peak_24581	chr17	18155557	18157250	+	0	NA	intron (NM_016239, intron 47 of 64)	L2b|LINE|L2	-27425	NM_017758	54890	Hs.744130	NM_017758	ENSG00000091542	ALKBH5	ABH5|OFOXD|OFOXD1	alkB homolog 5, RNA demethylase	protein-coding
ETV6_merge_peak_5856	chr1	231920879	231921427	+	0	NA	intron (NM_001164541, intron 9 of 9)	AluSx3|SINE|Alu	-4681	NR_126441	104472714		NR_126441	ENSG00000226758	DISC1-IT1	-	DISC1 intronic transcript 1	ncRNA
ETV6_merge_peak_56299	chr9	4901523	4902304	+	0	NA	Intergenic	L1PA7|LINE|L1	51616	NR_029836	406894		NR_029836	ENSG00000199065	MIR101-2	MIRN101-2|mir-101-2	microRNA 101-2	ncRNA
ETV6_merge_peak_22242	chr16	56881050	56881626	+	0	NA	intron (NM_001126108, intron 12 of 25)	intron (NM_001126108, intron 12 of 25)	16131	NM_001126107	6559	Hs.669115	NM_000339	ENSG00000070915	SLC12A3	NCC|NCCT|TSC	solute carrier family 12 member 3	protein-coding
ETV6_merge_peak_13761	chr12	49951732	49952958	+	0	NA	intron (NR_110591, intron 1 of 2)	AluSx1|SINE|Alu	1604	NM_000486	359	Hs.130730	NM_000486	ENSG00000167580	AQP2	AQP-CD|WCH-CD	aquaporin 2	protein-coding
ETV6_merge_peak_14987	chr12	111341496	111341938	+	0	NA	intron (NM_015267, intron 20 of 21)	intron (NM_015267, intron 20 of 21)	27378	NM_144671	144717	Hs.173088	NM_144671	ENSG00000198324	PHETA1	FAM109A|IPIP27A|SES1	PH domain containing endocytic trafficking adaptor 1	protein-coding
ETV6_merge_peak_9561	chr11	2482676	2483270	+	0	NA	intron (NM_181798, intron 1 of 15)	L2a|LINE|L2	21519	NM_181798	3784	Hs.95162	NM_000218	ENSG00000053918	KCNQ1	ATFB1|ATFB3|JLNS1|KCNA8|KCNA9|KVLQT1|Kv1.9|Kv7.1|LQT|LQT1|RWS|SQT2|WRS	potassium voltage-gated channel subfamily Q member 1	protein-coding
ETV6_merge_peak_14386	chr12	68373338	68373845	+	0	NA	Intergenic	AluY|SINE|Alu	-41177	NM_001354971	56890	Hs.655702	NM_017440	ENSG00000111554	MDM1	-	Mdm1 nuclear protein	protein-coding
ETV6_merge_peak_22568	chr16	67883524	67884065	+	0	NA	intron (NM_014329, intron 28 of 28)	intron (NM_014329, intron 28 of 28)	-1091	NM_198443	123904	Hs.435464	NM_198443	ENSG00000188038	NRN1L	MRCC2446|UNQ2446|cpg15-2	neuritin 1 like	protein-coding
ETV6_merge_peak_27599	chr18	2657783	2658225	+	0	NA	intron (NM_015295, intron 1 of 47)	AluJo|SINE|Alu	2117	NM_015295	23347	Hs.8118	NM_015295	ENSG00000101596	SMCHD1	BAMS|FSHD2	structural maintenance of chromosomes flexible hinge domain containing 1	protein-coding
ETV6_merge_peak_1729	chr1	28504908	28506844	+	0	NA	promoter-TSS (NR_030725)	promoter-TSS (NR_030725)	-67	NR_036473	8420	Hs.469723	NR_002909	ENSG00000242125	SNHG3	NCRNA00014|RNU17C|RNU17D|U17HG|U17HG-A|U17HG-AB	small nucleolar RNA host gene 3	ncRNA
ETV6_merge_peak_25368	chr17	40602461	40603313	+	0	NA	Intergenic	Intergenic	-37415	NM_001838	1236	Hs.370036	NM_001838	ENSG00000126353	CCR7	BLR2|CC-CKR-7|CCR-7|CD197|CDw197|CMKBR7|EBI1	C-C motif chemokine receptor 7	protein-coding
ETV6_merge_peak_49316	chr6	15545844	15546486	+	0	NA	intron (NR_036448, intron 8 of 9)	AluSg|SINE|Alu	116863	NR_036448	84062	Hs.571148	NM_032122	ENSG00000047579	DTNBP1	BLOC1S8|DBND|HPS7|My031|SDY	dystrobrevin binding protein 1	protein-coding
ETV6_merge_peak_39714	chr22	21665790	21666870	+	0	NA	intron (NM_148175, intron 1 of 20)	CpG	318	NM_148175	23759	Hs.438587	NM_014337	ENSG00000100023	PPIL2	CYC4|CYP60|Cyp-60|UBOX7|hCyP-60	peptidylprolyl isomerase like 2	protein-coding
ETV6_merge_peak_24072	chr17	6913624	6914326	+	0	NA	Intergenic	L1PBb|LINE|L1	20198	NR_120453	245	Hs.378695	NR_002710	ENSG00000262943	ALOX12P2	ALOX12E	arachidonate 12-lipoxygenase pseudogene 2	pseudo
ETV6_merge_peak_16204	chr13	40561465	40562312	+	0	NA	intron (NM_002015, intron 1 of 2)	AluSq|SINE|Alu	-80882	NR_024506	646982	Hs.287664	NR_024505	ENSG00000215483	LINC00598	lncFOXO1	long intergenic non-protein coding RNA 598	ncRNA
ETV6_merge_peak_3975	chr1	155604572	155605124	+	0	NA	Intergenic	AluJb|SINE|Alu	-5322	NR_046294	55154	Hs.656547	NM_018116	ENSG00000125459	MSTO1	LST005|MMYAT|MST	misato mitochondrial distribution and morphology regulator 1	protein-coding
ETV6_merge_peak_38767	chr21	31865427	31866501	+	0	NA	Intergenic	Intergenic	-7056	NM_014586	30811	Hs.109437	NM_014586	ENSG00000142149	HUNK	-	hormonally up-regulated Neu-associated kinase	protein-coding
ETV6_merge_peak_52781	chr7	74459999	74460600	+	0	NA	intron (NM_016328, intron 1 of 26)	AluJr|SINE|Alu	6393	NM_001199207	9569	Hs.647056	NM_005685	ENSG00000006704	GTF2IRD1	BEN|CREAM1|GTF3|MUSTRD1|RBAP2|WBS|WBSCR11|WBSCR12|hMusTRD1alpha1	GTF2I repeat domain containing 1	protein-coding
ETV6_merge_peak_48360	chr5	173987497	173988172	+	0	NA	Intergenic	Intergenic	-1336	NM_001144954	133491	Hs.131469	NM_001144954	ENSG00000185056	C5orf47	-	chromosome 5 open reading frame 47	protein-coding
ETV6_merge_peak_15149	chr12	116381263	116381916	+	0	NA	Intergenic	Intergenic	46729	NR_039683	100616309		NR_039683	ENSG00000264037	MIR4472-2	-	microRNA 4472-2	ncRNA
ETV6_merge_peak_48269	chr5	172793599	172795708	+	0	NA	Intergenic	Intergenic	-23458	NM_004417	1843	Hs.171695	NM_004417	ENSG00000120129	DUSP1	CL100|HVH1|MKP-1|MKP1|PTPN10	dual specificity phosphatase 1	protein-coding
ETV6_merge_peak_6538	chr10	11798601	11799343	+	0	NA	Intergenic	Intergenic	-24384	NM_153256	254427	Hs.435775	NM_153256	ENSG00000148426	PROSER2	C10orf47	proline and serine rich 2	protein-coding
ETV6_merge_peak_39754	chr22	22357056	22357747	+	0	NA	Intergenic	Intergenic	59303	NR_027293	96610	Hs.449601	NM_080926		BMS1P20	IGL|IGLV|IGLV1	BMS1 pseudogene 20	pseudo
ETV6_merge_peak_12081	chr11	110798782	110799779	+	0	NA	Intergenic	AluSc5|SINE|Alu	-86091	NM_001258418	57569	Hs.6136	NM_020809	ENSG00000137727	ARHGAP20	RARHOGAP	Rho GTPase activating protein 20	protein-coding
ETV6_merge_peak_33526	chr2	70554498	70554954	+	0	NA	promoter-TSS (NM_001099691)	promoter-TSS (NM_001099691)	-900	NM_003236	7039	Hs.170009	NM_003236	ENSG00000163235	TGFA	TFGA	transforming growth factor alpha	protein-coding
ETV6_merge_peak_42830	chr3	52171925	52173308	+	0	NA	Intergenic	Intergenic	-18193	NM_001161581	25886	Hs.476306	NM_015426	ENSG00000164087	POC1A	PIX2|SOFT|WDR51A	POC1 centriolar protein A	protein-coding
ETV6_merge_peak_33300	chr2	62306906	62307853	+	0	NA	Intergenic	Intergenic	91858	NM_001319075	10678	Hs.173203	NM_006577	ENSG00000170340	B3GNT2	3-Gn-T1|3-Gn-T2|B3GN-T2|B3GNT|B3GNT-2|B3GNT1|BETA3GNT|BGNT2|BGnT-2|beta-1|beta3Gn-T1|beta3Gn-T2	UDP-GlcNAc:betaGal beta-1,3-N-acetylglucosaminyltransferase 2	protein-coding
ETV6_merge_peak_26029	chr17	51255019	51255656	+	0	NA	intron (NM_017643, intron 2 of 16)	intron (NM_017643, intron 2 of 16)	4712	NM_017643	54799	Hs.656803	NM_017643	ENSG00000011258	MBTD1	SA49P01	mbt domain containing 1	protein-coding
ETV6_merge_peak_44380	chr3	184600988	184601631	+	0	NA	Intergenic	Intergenic	39524	NM_004443	2049	Hs.2913	NM_004443	ENSG00000182580	EPHB3	EK2|ETK2|HEK2|TYRO6	EPH receptor B3	protein-coding
ETV6_merge_peak_29084	chr19	6400044	6400880	+	0	NA	intron (NM_001321601, intron 1 of 2)	AluSx1|SINE|Alu	4103	NM_001321601	390877	Hs.715420	NM_001321601		LOC390877	-	adenylate kinase isoenzyme 1-like	protein-coding
ETV6_merge_peak_46185	chr4	184859969	184860774	+	0	NA	Intergenic	Intergenic	-4719	NR_132989	731424	Hs.427740	NR_037867		MIR3945HG	-	MIR3945 host gene	ncRNA
ETV6_merge_peak_52579	chr7	64304545	64305060	+	0	NA	Intergenic	Intergenic	-9071	NM_001294255	728927	Hs.386162	NM_001170905	ENSG00000234444	ZNF736	-	zinc finger protein 736	protein-coding
ETV6_merge_peak_5523	chr1	223832498	223833014	+	0	NA	intron (NM_005426, intron 1 of 18)	intron (NM_005426, intron 1 of 18)	13191	NM_001031685	7159	Hs.523968	NM_005426	ENSG00000143514	TP53BP2	53BP2|ASPP2|BBP|P53BP2|PPP1R13A	tumor protein p53 binding protein 2	protein-coding
ETV6_merge_peak_9305	chr10	127989372	127990640	+	0	NA	intron (NM_001316677, intron 1 of 20)	intron (NM_001316677, intron 1 of 20)	2726	NM_001316677	5791	Hs.127022	NM_006504	ENSG00000132334	PTPRE	HPTPE|PTPE|R-PTP-EPSILON	protein tyrosine phosphatase receptor type E	protein-coding
ETV6_merge_peak_52433	chr7	47539435	47540645	+	0	NA	intron (NM_022748, intron 1 of 30)	intron (NM_022748, intron 1 of 30)	42071	NM_022748	64759	Hs.520814	NM_022748	ENSG00000136205	TNS3	TEM6|TENS1	tensin 3	protein-coding
ETV6_merge_peak_53753	chr7	139746773	139747740	+	0	NA	intron (NM_001113239, intron 1 of 14)	intron (NM_001113239, intron 1 of 14)	30742	NM_001113239	28996	Hs.731417	NM_022740	ENSG00000064393	HIPK2	PRO0593	homeodomain interacting protein kinase 2	protein-coding
ETV6_merge_peak_39928	chr22	25481848	25482624	+	0	NA	Intergenic	LTR81B|LTR|Gypsy	26590	NR_106875	102466198		NR_106875	ENSG00000277872	MIR6817	hsa-mir-6817	microRNA 6817	ncRNA
ETV6_merge_peak_40639	chr22	39122667	39123512	+	0	NA	Intergenic	Intergenic	25845	NM_001166002	164668	Hs.440515	NM_181773	ENSG00000100298	APOBEC3H	A3H|ARP-10|ARP10	apolipoprotein B mRNA editing enzyme catalytic subunit 3H	protein-coding
ETV6_merge_peak_2866	chr1	59830897	59831398	+	0	NA	intron (NM_015888, intron 3 of 21)	AluSx1|SINE|Alu	16198	NM_015888	51361	Hs.378836	NM_015888	ENSG00000134709	HOOK1	HK1	hook microtubule tethering protein 1	protein-coding
ETV6_merge_peak_36423	chr2	239574393	239575672	+	0	NA	Intergenic	Intergenic	173284	NR_135577	101928111	Hs.534680	NR_135575	ENSG00000222020	HDAC4-AS1	-	HDAC4 antisense RNA 1	ncRNA
ETV6_merge_peak_13453	chr12	25221699	25222246	+	0	NA	intron (NM_001369786, intron 4 of 5)	AluY|SINE|Alu	26735	NM_001001660	144363	Hs.209151	NM_001001660	ENSG00000205707	ETFRF1	LYRM5	electron transfer flavoprotein regulatory factor 1	protein-coding
ETV6_merge_peak_53957	chr7	150777454	150778163	+	0	NA	Intergenic	HAL1ME|LINE|L1	22556	NM_001101312	28959	Hs.647090	NM_014020	ENSG00000106565	TMEM176B	LR8|MS4B2	transmembrane protein 176B	protein-coding
ETV6_merge_peak_1702	chr1	28128722	28129884	+	0	NA	Intergenic	Intergenic	-40666	NR_104214	2140	Hs.185774	NM_001990	ENSG00000158161	EYA3	-	EYA transcriptional coactivator and phosphatase 3	protein-coding
ETV6_merge_peak_38259	chr20	51375670	51376398	+	0	NA	Intergenic	Intergenic	76943	NR_036162	100422889		NR_036162	ENSG00000266761	MIR3194	mir-3194	microRNA 3194	ncRNA
ETV6_merge_peak_34566	chr2	111993856	111994304	+	0	NA	intron (NM_006343, intron 8 of 18)	intron (NM_006343, intron 8 of 18)	-61189	NM_001329914	84910	Hs.656298	NM_032824	ENSG00000153214	TMEM87B	-	transmembrane protein 87B	protein-coding
ETV6_merge_peak_43351	chr3	108004530	108005644	+	0	NA	Intergenic	Intergenic	86001	NM_001777	961	Hs.446414	NM_001777	ENSG00000196776	CD47	IAP|MER6|OA3	CD47 molecule	protein-coding
ETV6_merge_peak_16906	chr14	22489223	22489991	+	0	NA	Intergenic	Intergenic	-6648	NR_148361	105370401	Hs.435144	NR_148361		LOC105370401	-	uncharacterized LOC105370401	ncRNA
ETV6_merge_peak_7065	chr10	44966998	44969274	+	0	NA	intron (NM_032023, intron 1 of 10)	intron (NM_032023, intron 1 of 10)	8334	NM_032023	83937	Hs.522895	NM_032023	ENSG00000107551	RASSF4	AD037	Ras association domain family member 4	protein-coding
ETV6_merge_peak_25408	chr17	41636481	41637346	+	0	NA	intron (NR_033415, intron 2 of 10)	intron (NR_033415, intron 2 of 10)	3286	NR_033415	284116	Hs.725790	NR_033415	ENSG00000214514	KRT42P	-	keratin 42 pseudogene	pseudo
ETV6_merge_peak_41655	chr3	12540020	12540872	+	0	NA	TTS (NR_135607)	TTS (NR_135607)	5018	NM_001195279	100129480	Hs.572974	NM_001195279	ENSG00000225526	MKRN2OS	C3orf83|MKRN2-AS1	MKRN2 opposite strand	protein-coding
ETV6_merge_peak_7474	chr10	70447858	70448528	+	0	NA	promoter-TSS (NM_001329906)	promoter-TSS (NM_001329906)	-245	NM_001329906	4838	Hs.370414	NM_018055	ENSG00000156574	NODAL	HTX5	nodal growth differentiation factor	protein-coding
ETV6_merge_peak_42563	chr3	48518109	48518972	+	0	NA	3' UTR (NM_004567, exon 14 of 14)	3' UTR (NM_004567, exon 14 of 14)	-13714	NM_001272066	51246	Hs.414579	NM_016479	ENSG00000164054	SHISA5	SCOTIN	shisa family member 5	protein-coding
ETV6_merge_peak_13929	chr12	52341408	52342020	+	0	NA	Intergenic	Intergenic	-20316	NM_002282	3889	Hs.720768	NM_002282	ENSG00000170523	KRT83	EKVP5|HB3|Hb-3|KRTHB3|MNLIX	keratin 83	protein-coding
ETV6_merge_peak_51691	chr7	4711464	4712196	+	0	NA	intron (NM_001037165, intron 1 of 8)	intron (NM_001037165, intron 1 of 8)	29535	NM_001037165	221937	Hs.487393	NM_001037165	ENSG00000164916	FOXK1	FOXK1L	forkhead box K1	protein-coding
ETV6_merge_peak_45575	chr4	56807039	56808008	+	0	NA	Intergenic	Intergenic	13950	NR_073417	6691	Hs.98243	NM_021114	ENSG00000128040	SPINK2	HUSI-II|SPGF29	serine peptidase inhibitor, Kazal type 2	protein-coding
ETV6_merge_peak_25194	chr17	35567182	35568530	+	0	NA	promoter-TSS (NR_135479)	promoter-TSS (NR_135479)	-258	NR_135479	105371743		NR_135479		SNHG30	LINC02001	small nucleolar RNA host gene 30	ncRNA
ETV6_merge_peak_53896	chr7	149074913	149075673	+	0	NA	intron (NM_152411, intron 2 of 3)	AluJb|SINE|Alu	15425	NM_152411	136051	Hs.729572	NM_152411	ENSG00000197362	ZNF786	-	zinc finger protein 786	protein-coding
ETV6_merge_peak_20544	chr15	92666818	92667664	+	0	NA	Intergenic	Intergenic	-11466	NM_207446	400451	Hs.27373	NM_207446	ENSG00000185442	FAM174B	-	family with sequence similarity 174 member B	protein-coding
ETV6_merge_peak_42246	chr3	42510076	42510809	+	0	NA	intron (NM_001251884, intron 1 of 11)	intron (NM_001251884, intron 1 of 11)	7799	NM_004624	7433	Hs.348500	NM_004624	ENSG00000114812	VIPR1	HVR1|II|PACAP-R-2|PACAP-R2|RDC1|V1RG|VAPC1|VIP-R-1|VIPR|VIRG|VPAC1|VPAC1R|VPCAP1R	vasoactive intestinal peptide receptor 1	protein-coding
ETV6_merge_peak_16918	chr14	22782095	22782834	+	0	NA	intron (NM_001126105, intron 3 of 10)	(TTTA)n|Simple_repeat|Simple_repeat	15776	NM_005015	5018	Hs.151134	NM_005015	ENSG00000155463	OXA1L	OXA1	OXA1L mitochondrial inner membrane protein	protein-coding
ETV6_merge_peak_3835	chr1	153923175	153924685	+	0	NA	promoter-TSS (NM_020699)	promoter-TSS (NM_020699)	-958	NM_020699	57459	Hs.4779	NM_020699	ENSG00000143614	GATAD2B	MRD18|P66beta|p68	GATA zinc finger domain containing 2B	protein-coding
ETV6_merge_peak_39967	chr22	26647819	26648550	+	0	NA	Intergenic	Intergenic	-9298	NR_033321	440823	Hs.517502	NR_003491	ENSG00000225783	MIAT	C22orf35|GOMAFU|LINC00066|NCRNA00066|RNCR2|lncRNA-MIAT	myocardial infarction associated transcript	ncRNA
ETV6_merge_peak_39545	chr22	17811004	17811673	+	0	NA	intron (NM_015241, intron 27 of 31)	intron (NM_015241, intron 27 of 31)	34048	NR_103718	200298	Hs.517397	NR_103718	ENSG00000269220	LINC00528	C22orf37	long intergenic non-protein coding RNA 528	ncRNA
ETV6_merge_peak_24106	chr17	7137275	7139634	+	0	NA	Intergenic	AluY|SINE|Alu	-23643	NM_080913	433	Hs.654440	NM_001181	ENSG00000161944	ASGR2	ASGP-R2|ASGPR2|CLEC4H2|HBXBP|HL-2	asialoglycoprotein receptor 2	protein-coding
ETV6_merge_peak_19862	chr15	74785356	74791005	+	0	NA	promoter-TSS (NM_001354988)	promoter-TSS (NM_001354988)	-364	NM_001354988	1445	Hs.77793	NM_004383	ENSG00000103653	CSK	-	C-terminal Src kinase	protein-coding
ETV6_merge_peak_29182	chr19	7574932	7575423	+	0	NA	Intergenic	L1MD|LINE|L1	-20686	NM_001080429	57662	Hs.17686	NM_020902	ENSG00000076826	CAMSAP3	KIAA1543|NEZHA|PPP1R80	calmodulin regulated spectrin associated protein family member 3	protein-coding
ETV6_merge_peak_30233	chr19	29805796	29806447	+	0	NA	Intergenic	MLT1K|LTR|ERVL-MaLR	-5870	NM_001322262	898	Hs.244723	NM_001238	ENSG00000105173	CCNE1	CCNE|pCCNE1	cyclin E1	protein-coding
ETV6_merge_peak_13978	chr12	53204872	53205453	+	0	NA	intron (NM_000889, intron 1 of 15)	L1ME4b|LINE|L1	2089	NM_000889	3695	Hs.654470	NM_000889	ENSG00000139626	ITGB7	-	integrin subunit beta 7	protein-coding
ETV6_merge_peak_28629	chr18	79826786	79827392	+	0	NA	Intergenic	Intergenic	-36579	NM_012283	26251	Hs.247905	NM_012283	ENSG00000178342	KCNG2	KCNF2|KV6.2	potassium voltage-gated channel modifier subfamily G member 2	protein-coding
ETV6_merge_peak_46726	chr5	67770069	67770908	+	0	NA	Intergenic	Intergenic	-22725	NR_130779	101928858	Hs.334066	NR_130779	ENSG00000249364	LOC101928858	-	uncharacterized LOC101928858	ncRNA
ETV6_merge_peak_59207	chrX	53440614	53441470	+	0	NA	Intergenic	Intergenic	-6666	NM_004493	3028	Hs.171280	NM_004493	ENSG00000072506	HSD17B10	17b-HSD10|ABAD|CAMR|DUPXp11.22|ERAB|HADH2|HCD2|HSD10MD|MHBD|MRPP2|MRX17|MRX31|MRXS10|SCHAD|SDR5C1	hydroxysteroid 17-beta dehydrogenase 10	protein-coding
ETV6_merge_peak_9386	chr10	132355617	132356228	+	0	NA	intron (NM_001143757, intron 8 of 10)	intron (NM_001143757, intron 8 of 10)	18582	NM_001309474	80313	Hs.119897	NM_030626	ENSG00000148814	LRRC27	-	leucine rich repeat containing 27	protein-coding
ETV6_merge_peak_25243	chr17	39114153	39117244	+	0	NA	intron (NM_020405, intron 2 of 13)	intron (NM_020405, intron 2 of 13)	35939	NM_020405	57125	Hs.125036	NM_020405	ENSG00000161381	PLXDC1	TEM3|TEM7	plexin domain containing 1	protein-coding
ETV6_merge_peak_10218	chr11	44597198	44598137	+	0	NA	intron (NM_001024844, intron 3 of 8)	intron (NM_001024844, intron 3 of 8)	32004	NM_002231	3732	Hs.527778	NM_002231	ENSG00000085117	CD82	4F9|C33|GR15|IA4|KAI1|R2|SAR2|ST6|TSPAN27	CD82 molecule	protein-coding
ETV6_merge_peak_4019	chr1	156122553	156124531	+	0	NA	intron (NM_005572, intron 1 of 9)	intron (NM_005572, intron 1 of 9)	-2575	NM_001282624	4000	Hs.594444	NM_005572	ENSG00000160789	LMNA	CDCD1|CDDC|CMD1A|CMT2B1|EMD2|FPL|FPLD|FPLD2|HGPS|IDC|LDP1|LFP|LGMD1B|LMN1|LMNC|LMNL1|MADA|PRO1	lamin A/C	protein-coding
ETV6_merge_peak_18596	chr14	104645656	104647284	+	0	NA	Intergenic	L1ME2z|LINE|L1	19088	NR_135293	101929634	Hs.532502	NR_135293	ENSG00000260792	LINC02280	-	long intergenic non-protein coding RNA 2280	ncRNA
ETV6_merge_peak_2563	chr1	46528178	46528615	+	0	NA	Intergenic	Intergenic	7119	NM_001357063	105378696		NM_001357063	ENSG00000282881	TMEM275	-	transmembrane protein 275	protein-coding
ETV6_merge_peak_18695	chr15	25694026	25694507	+	0	NA	intron (NM_024490, intron 14 of 20)	intron (NM_024490, intron 14 of 20)	154559	NR_039865	100616474		NR_039865	ENSG00000266517	MIR4715	-	microRNA 4715	ncRNA
ETV6_merge_peak_6418	chr10	6266583	6267685	+	0	NA	Intergenic	MER45B|DNA|hAT-Tip100	-59410	NR_040079	399715		NR_040079	ENSG00000215244	LINC02649	-	long intergenic non-protein coding RNA 2649	ncRNA
ETV6_merge_peak_46882	chr5	80256868	80257825	+	0	NA	Intergenic	Intergenic	-1298	NR_126061	256987	Hs.288232	NM_178276	ENSG00000164300	SERINC5	C5orf12|TPO1	serine incorporator 5	protein-coding
ETV6_merge_peak_3693	chr1	150628946	150630146	+	0	NA	promoter-TSS (NM_207047)	promoter-TSS (NM_207047)	66	NM_207042	2029	Hs.632456	NM_004436	ENSG00000143420	ENSA	ARPP-19e	endosulfine alpha	protein-coding
ETV6_merge_peak_43390	chr3	113275207	113277190	+	0	NA	intron (NM_033254, intron 9 of 19)	intron (NM_033254, intron 9 of 19)	64082	NM_001301861	91653	Hs.591318	NM_033254	ENSG00000144857	BOC	CDON2	BOC cell adhesion associated, oncogene regulated	protein-coding
ETV6_merge_peak_33000	chr2	45779063	45779522	+	0	NA	intron (NM_005400, intron 1 of 14)	intron (NM_005400, intron 1 of 14)	127617	NM_005400	5581	Hs.580351	NM_005400	ENSG00000171132	PRKCE	PKCE|nPKC-epsilon	protein kinase C epsilon	protein-coding
ETV6_merge_peak_55575	chr8	118066314	118066812	+	0	NA	intron (NM_000127, intron 1 of 10)	AluSz|SINE|Alu	45256	NM_000127	2131	Hs.492618	NM_000127	ENSG00000182197	EXT1	EXT|LGCR|LGS|TRPS2|TTV	exostosin glycosyltransferase 1	protein-coding
ETV6_merge_peak_28537	chr18	76538532	76539297	+	0	NA	intron (NR_015417, intron 2 of 2)	intron (NR_015417, intron 2 of 2)	10259	NR_015417	284276	Hs.390287	NR_015417	ENSG00000266256	LINC00908	-	long intergenic non-protein coding RNA 908	ncRNA
ETV6_merge_peak_25617	chr17	44250158	44250736	+	0	NA	3' UTR (NM_000342, exon 20 of 20)	3' UTR (NM_000342, exon 20 of 20)	17688	NM_000342	6521	Hs.210751	NM_000342	ENSG00000004939	SLC4A1	AE1|BND3|CD233|CHC|DI|EMPB3|EPB3|FR|RTA1A|SAO|SPH4|SW|WD|WD1|WR	solute carrier family 4 member 1 (Diego blood group)	protein-coding
ETV6_merge_peak_13003	chr12	4276731	4277165	+	0	NA	promoter-TSS (NR_125790)	promoter-TSS (NR_125790)	-764	NR_125790	103752584	Hs.577711	NR_125790	ENSG00000255920	CCND2-AS1	CCND2-AS2	CCND2 antisense RNA 1	ncRNA
ETV6_merge_peak_56228	chr8	144008081	144013438	+	0	NA	Intergenic	AluJb|SINE|Alu	-1521	NM_001134374	375686	Hs.97726	NM_198572	ENSG00000186583	SPATC1	SPATA15	spermatogenesis and centriole associated 1	protein-coding
ETV6_merge_peak_18427	chr14	100668646	100670883	+	0	NA	intron (NR_024096, intron 1 of 1)	intron (NR_024096, intron 1 of 1)	12496	NR_024096	283601	Hs.379802	NM_001007560	ENSG00000196273	LINC00523	C14orf70	long intergenic non-protein coding RNA 523	ncRNA
ETV6_merge_peak_11924	chr11	83071237	83073256	+	0	NA	promoter-TSS (NM_001286060)	promoter-TSS (NM_001286060)	180	NR_038903	100506233	Hs.503429	NR_038903	ENSG00000246067	RAB30-DT	RAB30-AS1	RAB30 divergent transcript	ncRNA
ETV6_merge_peak_7623	chr10	71612958	71614600	+	0	NA	intron (NM_052836, intron 9 of 12)	intron (NM_052836, intron 9 of 12)	-101859	NR_120672	102723377	Hs.568789	NR_120672	ENSG00000223817	CDH23-AS1	C10orf106|NCRNA00223|bA327E2.3	CDH23 antisense RNA 1	ncRNA
ETV6_merge_peak_35894	chr2	230410595	230411209	+	0	NA	Intergenic	Intergenic	-5254	NM_001206703	6672	Hs.369056	NM_003113	ENSG00000067066	SP100	lysp100b	SP100 nuclear antigen	protein-coding
ETV6_merge_peak_38005	chr20	48076488	48077039	+	0	NA	Intergenic	Intergenic	-86646	NR_110027	101927457	Hs.445823	NR_110027		LINC01522	-	long intergenic non-protein coding RNA 1522	ncRNA
ETV6_merge_peak_16725	chr13	112729343	112729774	+	0	NA	intron (NM_032189, intron 1 of 28)	intron (NM_032189, intron 1 of 28)	25173	NR_046661	100874205	Hs.658692	NR_046661	ENSG00000232684	ATP11A-AS1	-	ATP11A antisense RNA 1	ncRNA
ETV6_merge_peak_47076	chr5	126755048	126755920	+	0	NA	intron (NR_134485, intron 3 of 3)	intron (NR_134485, intron 3 of 3)	21002	NR_134485	102723557	Hs.582207	NR_134485	ENSG00000251072	LMNB1-DT	-	LMNB1 divergent transcript	ncRNA
ETV6_merge_peak_14644	chr12	104634935	104635627	+	0	NA	intron (NM_018413, intron 2 of 2)	intron (NM_018413, intron 2 of 2)	43648	NR_037487	100500843		NR_037487	ENSG00000264295	MIR3922	-	microRNA 3922	ncRNA
ETV6_merge_peak_48687	chr5	181175739	181176235	+	0	NA	Intergenic	AluSc8|SINE|Alu	15921	NR_108031	102577426	Hs.277359	NR_108031	ENSG00000248473	LINC01962	-	long intergenic non-protein coding RNA 1962	ncRNA
ETV6_merge_peak_16410	chr13	51285855	51288121	+	0	NA	Intergenic	AluY|SINE|Alu	-54044	NM_001101320	647174	Hs.685891	NM_001101320	ENSG00000253309	SERPINE3	-	serpin family E member 3	protein-coding
ETV6_merge_peak_8818	chr10	112823194	112824784	+	0	NA	non-coding (NR_120684, exon 1 of 1)	non-coding (NR_120684, exon 1 of 1)	493	NR_120684	103344931	Hs.458447	NR_120684	ENSG00000260917	LOC103344931	-	uncharacterized LOC103344931	ncRNA
ETV6_merge_peak_2311	chr1	41700460	41701168	+	0	NA	intron (NM_001127714, intron 1 of 7)	intron (NM_001127714, intron 1 of 7)	-216131	NM_001956	1907	Hs.1407	NM_001956	ENSG00000127129	EDN2	ET-2|ET2|PPET2	endothelin 2	protein-coding
ETV6_merge_peak_26150	chr17	57941993	57943296	+	0	NA	intron (NM_001271875, intron 1 of 10)	AluSx|SINE|Alu	12768	NM_001271875	404093	Hs.46679	NM_001271875	ENSG00000180891	CUEDC1	-	CUE domain containing 1	protein-coding
ETV6_merge_peak_11487	chr11	72216827	72218687	+	0	NA	intron (NM_001113535, intron 1 of 4)	L1PB2|LINE|L1	963	NM_000803	2350	Hs.433159	NM_000803	ENSG00000165457	FOLR2	BETA-HFR|FBP|FBP/PL-1|FR-BETA|FR-P3|FRbeta	folate receptor beta	protein-coding
ETV6_merge_peak_44844	chr3	197742269	197742764	+	0	NA	intron (NM_001145642, intron 1 of 20)	intron (NM_001145642, intron 1 of 20)	-5590	NM_001346873	9711	Hs.478868	NM_014687	ENSG00000145016	RUBCN	KIAA0226|RUBICON|SCAR15	rubicon autophagy regulator	protein-coding
ETV6_merge_peak_35745	chr2	218657657	218659311	+	0	NA	intron (NM_001366288, intron 3 of 10)	AluSq2|SINE|Alu	1139	NM_001367340	7701	Hs.657969	NM_001105537	ENSG00000115568	ZNF142	HA4654|NEDISHM|pHZ-49	zinc finger protein 142	protein-coding
ETV6_merge_peak_45195	chr4	8347950	8348879	+	0	NA	Intergenic	MIRc|SINE|MIR	28238	NR_149125	105374374	Hs.145224	NR_149125	ENSG00000249145	LINC02517	-	long intergenic non-protein coding RNA 2517	ncRNA
ETV6_merge_peak_43747	chr3	128364185	128364724	+	0	NA	intron (NM_021937, intron 6 of 6)	intron (NM_021937, intron 6 of 6)	-99140	NR_037890	285224	Hs.683815	NR_037890	ENSG00000242049	DNAJB8-AS1	-	DNAJB8 antisense RNA 1	ncRNA
ETV6_merge_peak_40029	chr22	29371608	29372489	+	0	NA	intron (NM_001166019, intron 1 of 20)	intron (NM_001166019, intron 1 of 20)	16522	NM_001166019	162	Hs.368794	NM_001127	ENSG00000100280	AP1B1	ADTB1|AP105A|BAM22|CLAPB2	adaptor related protein complex 1 subunit beta 1	protein-coding
ETV6_merge_peak_3579	chr1	146369919	146370802	+	0	NA	Intergenic	Intergenic	-6447	NR_004408	26869		NR_004408	ENSG00000207513	RNU1-3	HSD4|RNU1G3	RNA, U1 small nuclear 3	snRNA
ETV6_merge_peak_25465	chr17	42183303	42183832	+	0	NA	TTS (NM_001524)	TTS (NM_001524)	1885	NM_001524	3060	Hs.158348	NM_001524	ENSG00000161610	HCRT	NRCLP1|OX|PPOX	hypocretin neuropeptide precursor	protein-coding
ETV6_merge_peak_32092	chr2	10286693	10287191	+	0	NA	Intergenic	Intergenic	-15962	NM_002149	3241	Hs.580427	NM_002149	ENSG00000115756	HPCAL1	BDR1|HLP2|VILIP-3	hippocalcin like 1	protein-coding
ETV6_merge_peak_39966	chr22	26621316	26621842	+	0	NA	promoter-TSS (NM_001886)	promoter-TSS (NM_001886)	-384	NM_001886	1413	Hs.57690	NM_001886	ENSG00000196431	CRYBA4	CTRCT23|CYRBA4|MCOPCT4	crystallin beta A4	protein-coding
ETV6_merge_peak_18235	chr14	92738439	92738982	+	0	NA	intron (NM_005606, intron 1 of 13)	intron (NM_005606, intron 1 of 13)	9917	NM_005606	5641	Hs.18069	NM_005606	ENSG00000100600	LGMN	AEP|LGMN1|PRSC1	legumain	protein-coding
ETV6_merge_peak_39369	chr21	44847907	44848759	+	0	NA	Intergenic	AluSx|SINE|Alu	25357	NM_004339	754	Hs.474010	NM_004339	ENSG00000183255	PTTG1IP	C21orf1|C21orf3|PBF	PTTG1 interacting protein	protein-coding
ETV6_merge_peak_53120	chr7	100355376	100356229	+	0	NA	promoter-TSS (NR_106899)	promoter-TSS (NR_106899)	-849	NR_106899	102466747		NR_106899	ENSG00000284012	MIR6840	hsa-mir-6840	microRNA 6840	ncRNA
ETV6_merge_peak_47501	chr5	140339245	140340459	+	0	NA	intron (NM_001945, intron 3 of 5)	intron (NM_001945, intron 3 of 5)	6751	NM_001945	1839	Hs.799	NM_001945	ENSG00000113070	HBEGF	DTR|DTS|DTSF|HEGFL	heparin binding EGF like growth factor	protein-coding
ETV6_merge_peak_32614	chr2	28893823	28894262	+	0	NA	promoter-TSS (NM_015131)	promoter-TSS (NM_015131)	-625	NM_015131	23160	Hs.622982	NM_015131	ENSG00000163811	WDR43	NET12|UTP5	WD repeat domain 43	protein-coding
ETV6_merge_peak_3599	chr1	148263131	148263610	+	0	NA	Intergenic	CpG	-16299	NR_120331	101927468	Hs.515867	NR_120331		LOC101927468	-	uncharacterized LOC101927468	ncRNA
ETV6_merge_peak_33186	chr2	55121926	55122940	+	0	NA	intron (NM_001321904, intron 1 of 9)	MER45R|DNA|hAT-Tip100	15398	NM_001321904	57142	Hs.637850	NM_007008	ENSG00000115310	RTN4	ASY|NI220/250|NOGO|NSP|NSP-CL|Nbla00271|Nbla10545|RTN-X|RTN4-A|RTN4-B1|RTN4-B2|RTN4-C	reticulon 4	protein-coding
ETV6_merge_peak_56950	chr9	89153452	89155508	+	0	NA	intron (NM_016848, intron 1 of 11)	intron (NM_016848, intron 1 of 11)	24338	NM_016848	53358	Hs.292737	NM_016848	ENSG00000148082	SHC3	N-Shc|NSHC|RAI|SHCC	SHC adaptor protein 3	protein-coding
ETV6_merge_peak_23990	chr17	4888868	4889548	+	0	NA	intron (NM_015716, intron 12 of 30)	intron (NM_015716, intron 12 of 30)	-10328	NM_001145536	100130311	Hs.579243	NM_001145536	ENSG00000205710	C17orf107	-	chromosome 17 open reading frame 107	protein-coding
ETV6_merge_peak_58456	chr9	131033890	131034610	+	0	NA	intron (NM_006059, intron 3 of 27)	intron (NM_006059, intron 3 of 27)	25076	NM_006059	10319	Hs.201805	NM_006059	ENSG00000050555	LAMC3	OCCM	laminin subunit gamma 3	protein-coding
ETV6_merge_peak_12528	chr11	122672626	122673661	+	0	NA	intron (NM_001363365, intron 1 of 13)	intron (NM_001363365, intron 1 of 13)	17421	NM_001363365	84959	Hs.444075	NM_032873	ENSG00000154127	UBASH3B	STS-1|STS1|TULA-2|TULA2|p70	ubiquitin associated and SH3 domain containing B	protein-coding
ETV6_merge_peak_10718	chr11	62345391	62345933	+	0	NA	intron (NM_025080, intron 2 of 6)	MER21C|LTR|ERVL	8214	NM_001083926	80150	Hs.535326	NM_025080	ENSG00000162174	ASRGL1	ALP|ALP1|CRASH	asparaginase like 1	protein-coding
ETV6_merge_peak_16379	chr13	49990047	49990950	+	0	NA	intron (NR_152566, intron 12 of 13)	intron (NR_152566, intron 12 of 13)	6003	NR_037407	100500908		NR_037407	ENSG00000264864	MIR3613	-	microRNA 3613	ncRNA
ETV6_merge_peak_14141	chr12	55928408	55929668	+	0	NA	Intergenic	AluSz|SINE|Alu	-1144	NM_032345	84305	Hs.505687	NM_032345	ENSG00000170473	PYM1	PYM|WIBG	PYM homolog 1, exon junction complex associated factor	protein-coding
ETV6_merge_peak_57453	chr9	101533421	101534339	+	0	NA	promoter-TSS (NM_019592)	promoter-TSS (NM_019592)	27	NM_019592	56254	Hs.729085	NM_019592	ENSG00000155827	RNF20	BRE1|BRE1A|hBRE1	ring finger protein 20	protein-coding
ETV6_merge_peak_37350	chr20	32495380	32496065	+	0	NA	intron (NM_001256798, intron 4 of 10)	AluJo|SINE|Alu	-12232	NM_001351680	140688	Hs.516978	NM_080616	ENSG00000197183	NOL4L	C20orf112|C20orf113	nucleolar protein 4 like	protein-coding
ETV6_merge_peak_38520	chr20	62202239	62202866	+	0	NA	3' UTR (NM_015666, exon 7 of 7)	3' UTR (NM_015666, exon 7 of 7)	17726	NM_007232	11255	Hs.251399	NM_007232	ENSG00000101180	HRH3	GPCR97|HH3R	histamine receptor H3	protein-coding
ETV6_merge_peak_13807	chr12	50534450	50535552	+	0	NA	intron (NM_173602, intron 1 of 37)	AluJb|SINE|Alu	30016	NM_173602	57609	Hs.505516	NM_020849	ENSG00000066084	DIP2B	-	disco interacting protein 2 homolog B	protein-coding
ETV6_merge_peak_54336	chr8	10788317	10789139	+	0	NA	intron (NM_001284356, intron 5 of 5)	intron (NM_001284356, intron 5 of 5)	36715	NR_031711	100302166		NR_031711	ENSG00000283210	MIR1322	MIRN1322|hsa-mir-1322	microRNA 1322	ncRNA
ETV6_merge_peak_23826	chr17	2923103	2926840	+	0	NA	intron (NM_001330058, intron 3 of 24)	intron (NM_001330058, intron 3 of 24)	40924	NR_110818	101927911	Hs.626373	NR_110818	ENSG00000262884	LOC101927911	-	uncharacterized LOC101927911	ncRNA
ETV6_merge_peak_34372	chr2	106275218	106275665	+	0	NA	Intergenic	AluY|SINE|Alu	-81102	NM_025076	80146	Hs.469561	NM_025076	ENSG00000115652	UXS1	SDR6E1|UGD	UDP-glucuronate decarboxylase 1	protein-coding
ETV6_merge_peak_460	chr1	10680665	10681477	+	0	NA	intron (NM_001079843, intron 4 of 20)	AluSx1|SINE|Alu	115575	NM_001079843	54897	Hs.439894	NM_017766	ENSG00000130940	CASZ1	CAS11|CST|SRG|ZNF693|dJ734G22.1	castor zinc finger 1	protein-coding
ETV6_merge_peak_25970	chr17	50621444	50621964	+	0	NA	exon (NM_018896, exon 35 of 38)	exon (NM_018896, exon 35 of 38)	-13177	NM_003786	8714	Hs.463421	NM_003786	ENSG00000108846	ABCC3	ABC31|EST90757|MLP2|MOAT-D|MRP3|cMOAT2	ATP binding cassette subfamily C member 3	protein-coding
ETV6_merge_peak_26034	chr17	54968471	54969310	+	0	NA	promoter-TSS (NM_004375)	promoter-TSS (NM_004375)	-105	NM_001321518	1353	Hs.591171	NM_004375	ENSG00000166260	COX11	COX11P	cytochrome c oxidase copper chaperone COX11	protein-coding
ETV6_merge_peak_58289	chr9	129260122	129263268	+	0	NA	Intergenic	MIRb|SINE|MIR	-20721	NR_121587	101929331	Hs.522428	NR_121587	ENSG00000224307	LOC101929331	-	uncharacterized LOC101929331	ncRNA
ETV6_merge_peak_2552	chr1	46412237	46414355	+	0	NA	intron (NM_001441, intron 14 of 14)	intron (NM_001441, intron 14 of 14)	18979	NM_001441	2166	Hs.720143	NM_001441	ENSG00000117480	FAAH	FAAH-1|PSAB	fatty acid amide hydrolase	protein-coding
ETV6_merge_peak_56839	chr9	84079367	84080781	+	0	NA	intron (NR_110995, intron 4 of 8)	L1MEf|LINE|L1	16631	NR_110995	101927575	Hs.459826	NR_110995	ENSG00000227463	LOC101927575	-	uncharacterized LOC101927575	ncRNA
ETV6_merge_peak_57853	chr9	122350597	122351667	+	0	NA	Intergenic	L2c|LINE|L2	-19401	NM_001271166	5742	Hs.201978	NM_000962	ENSG00000095303	PTGS1	COX1|COX3|PCOX1|PES-1|PGG/HS|PGHS-1|PGHS1|PHS1|PTGHS	prostaglandin-endoperoxide synthase 1	protein-coding
ETV6_merge_peak_233	chr1	7425940	7426530	+	0	NA	intron (NM_001349608, intron 4 of 21)	intron (NM_001349608, intron 4 of 21)	-36481	NR_146199	102725193	Hs.666120	NR_146199	ENSG00000237728	LOC102725193	-	uncharacterized LOC102725193	ncRNA
ETV6_merge_peak_45323	chr4	25890185	25891005	+	0	NA	Intergenic	Intergenic	-23597	NM_001145432	389203	Hs.479386	NM_001145432	ENSG00000250317	SMIM20	C4orf52|MITRAC7|PNX	small integral membrane protein 20	protein-coding
ETV6_merge_peak_58064	chr9	126558288	126558941	+	0	NA	Intergenic	MIRc|SINE|MIR	-55829	NM_002316	4010	Hs.129133	NM_002316	ENSG00000136944	LMX1B	LMX1.2|NPS1	LIM homeobox transcription factor 1 beta	protein-coding
ETV6_merge_peak_43482	chr3	122987550	122988184	+	0	NA	intron (NR_046079, intron 1 of 22)	intron (NR_046079, intron 1 of 22)	5406	NM_001256346	54437	Hs.210870	NM_018987	ENSG00000082684	SEMA5B	SEMAG|SemG	semaphorin 5B	protein-coding
ETV6_merge_peak_5171	chr1	206075659	206076536	+	0	NA	intron (NM_001007544, intron 1 of 5)	Tigger4|DNA|TcMar-Tigger	-7498	NM_001369490	440712	Hs.662248	NM_001007544	ENSG00000263961	RHEX	C1orf186	regulator of hemoglobinization and erythroid cell expansion	protein-coding
ETV6_merge_peak_16703	chr13	111047376	111048280	+	0	NA	Intergenic	Intergenic	-48010	NR_120415	101927802	Hs.559193	NR_120415		LINC00368	-	long intergenic non-protein coding RNA 368	ncRNA
ETV6_merge_peak_4385	chr1	165870702	165871629	+	0	NA	intron (NM_012474, intron 1 of 6)	intron (NM_012474, intron 1 of 6)	-36756	NR_037431	100500832		NR_037431	ENSG00000283936	MIR3658	-	microRNA 3658	ncRNA
ETV6_merge_peak_16556	chr13	99281838	99282349	+	0	NA	intron (NR_026644, intron 4 of 8)	MER20|DNA|hAT-Charlie	-23665	NM_005292	2841	Hs.741589	NM_005292	ENSG00000125245	GPR18	-	G protein-coupled receptor 18	protein-coding
ETV6_merge_peak_59386	chrX	132488524	132489062	+	0	NA	intron (NM_001170704, intron 1 of 8)	intron (NM_001170704, intron 1 of 8)	1242	NM_001170704	55796	Hs.105134	NM_018388	ENSG00000076770	MBNL3	CHCR|MBLX|MBLX39|MBXL	muscleblind like splicing regulator 3	protein-coding
ETV6_merge_peak_47718	chr5	149791933	149794130	+	0	NA	intron (NM_001172699, intron 1 of 10)	intron (NM_001172699, intron 1 of 10)	21091	NM_001172699	133522	Hs.483816	NM_133263	ENSG00000155846	PPARGC1B	ERRL1|PERC|PGC-1(beta)|PGC1B	PPARG coactivator 1 beta	protein-coding
ETV6_merge_peak_24189	chr17	8031072	8031598	+	0	NA	Intergenic	MLT1H|LTR|ERVL-MaLR	-7705	NM_001039130	247	Hs.111256	NM_001141	ENSG00000179593	ALOX15B	15-LOX-2	arachidonate 15-lipoxygenase type B	protein-coding
ETV6_merge_peak_26656	chr17	73369572	73371100	+	0	NA	intron (NM_001144952, intron 36 of 44)	AluJr|SINE|Alu	-58335	NM_012121	23580	Hs.3903	NM_012121	ENSG00000179604	CDC42EP4	BORG4|CEP4|KAIA1777	CDC42 effector protein 4	protein-coding
ETV6_merge_peak_36835	chr20	4046353	4046881	+	0	NA	Intergenic	Intergenic	-31059	NM_001134337	11237	Hs.547576	NM_007219	ENSG00000101236	RNF24	G1L	ring finger protein 24	protein-coding
ETV6_merge_peak_58099	chr9	127464073	127464538	+	0	NA	intron (NM_001190723, intron 9 of 24)	MER3|DNA|hAT-Charlie	12050	NM_001005374	90678	Hs.495188	NM_138361	ENSG00000148356	LRSAM1	CMT2P|RIFLE|TAL	leucine rich repeat and sterile alpha motif containing 1	protein-coding
ETV6_merge_peak_19247	chr15	62847073	62848033	+	0	NA	Intergenic	Intergenic	23596	NR_029709	406965		NR_029709	ENSG00000211137	MIR190A	MIR190|MIRN190|hsa-mir-190a|miR-190|mir-190a	microRNA 190a	ncRNA
ETV6_merge_peak_54797	chr8	28230326	28231015	+	0	NA	Intergenic	ERV3-16A3_I-int|LTR|ERVL	-86598	NM_006228	5368	Hs.88218	NM_006228	ENSG00000168081	PNOC	N/OFQ|NOP|OFQ|PPNOC|ppN/OFQ	prepronociceptin	protein-coding
ETV6_merge_peak_40822	chr22	41572830	41573572	+	0	NA	intron (NM_014460, intron 2 of 3)	AluSz6|SINE|Alu	12191	NM_014460	27254	Hs.310893	NM_014460	ENSG00000172346	CSDC2	PIPPIN|dJ347H13.2	cold shock domain containing C2	protein-coding
ETV6_merge_peak_10863	chr11	64133703	64135380	+	0	NA	intron (NM_014067, intron 3 of 10)	intron (NM_014067, intron 3 of 10)	30651	NM_013280	23769	Hs.584876	NM_013280	ENSG00000126500	FLRT1	SPG68	fibronectin leucine rich transmembrane protein 1	protein-coding
ETV6_merge_peak_34737	chr2	120209734	120210737	+	0	NA	Intergenic	Intergenic	13165	NM_024121	79134	Hs.376722	NM_024121	ENSG00000226479	TMEM185B	FAM11B	transmembrane protein 185B	protein-coding
ETV6_merge_peak_26833	chr17	74916873	74917987	+	0	NA	3' UTR (NM_001282489, exon 3 of 3)	3' UTR (NM_001282489, exon 3 of 3)	5825	NM_173477	124590	Hs.376688	NM_173477	ENSG00000182040	USH1G	ANKS4A|SANS	USH1 protein network component sans	protein-coding
ETV6_merge_peak_29264	chr19	8434181	8435238	+	0	NA	intron (NR_163145, intron 3 of 3)	AluSx1|SINE|Alu	-10266	NM_031203	4670	Hs.465808	NM_005968	ENSG00000099783	HNRNPM	CEAR|HNRNPM4|HNRPM|HNRPM4|HTGR1|NAGR1|hnRNP M	heterogeneous nuclear ribonucleoprotein M	protein-coding
ETV6_merge_peak_18073	chr14	91071555	91072755	+	0	NA	intron (NM_001358312, intron 1 of 13)	AluSz6|SINE|Alu	-11506	NM_182398	9252	Hs.510225	NM_004755	ENSG00000100784	RPS6KA5	MSK1|MSPK1|RLPK	ribosomal protein S6 kinase A5	protein-coding
ETV6_merge_peak_42174	chr3	39191234	39191986	+	0	NA	intron (NM_194293, intron 1 of 1)	intron (NM_194293, intron 1 of 1)	985	NM_194293	165904	Hs.447868	NM_194293	ENSG00000168334	XIRP1	CMYA1|Xin	xin actin binding repeat containing 1	protein-coding
ETV6_merge_peak_17260	chr14	59722769	59723420	+	0	NA	intron (NM_021136, intron 3 of 8)	AluJb|SINE|Alu	-76074	NR_049851	100847088		NR_049851	ENSG00000263629	MIR5586	-	microRNA 5586	ncRNA
ETV6_merge_peak_18343	chr14	99388518	99389176	+	0	NA	Intergenic	AluSg7|SINE|Alu	92012	NM_199123	84193	Hs.510407	NM_032233	ENSG00000183576	SETD3	C14orf154|hSETD3	SET domain containing 3, actin histidine methyltransferase	protein-coding
ETV6_merge_peak_38685	chr21	10401984	10403267	+	0	NA	Intergenic	Intergenic	-10895	NM_001187	574	Hs.545789	NM_001187		BAGE	BAGE1|CT2.1	B melanoma antigen	protein-coding
ETV6_merge_peak_59116	chrX	40771828	40772344	+	0	NA	Intergenic	AluY|SINE|Alu	-36544	NM_004229	9282	Hs.407604	NM_004229	ENSG00000180182	MED14	CRSP150|CRSP2|CSRP|CXorf4|DRIP150|EXLM1|RGR1|TRAP170	mediator complex subunit 14	protein-coding
ETV6_merge_peak_29501	chr19	11577504	11578424	+	0	NA	promoter-TSS (NM_001611)	promoter-TSS (NM_001611)	293	NM_001322023	54	Hs.1211	NM_001611	ENSG00000102575	ACP5	HPAP|TRACP5a|TRACP5b|TRAP|TrATPase	acid phosphatase 5, tartrate resistant	protein-coding
ETV6_merge_peak_35445	chr2	202139654	202141373	+	0	NA	intron (NM_001277372, intron 13 of 23)	intron (NM_001277372, intron 13 of 23)	-23455	NR_135243	729224	Hs.623895	NR_135243		KIAA2012-AS1	-	KIAA2012 antisense RNA 1	ncRNA
ETV6_merge_peak_38436	chr20	58302515	58303261	+	0	NA	intron (NR_003505, intron 2 of 16)	AluSx|SINE|Alu	6551	NR_003505	55370	Hs.473179	NM_018498		PPP4R1L	C20orf192|PPP4R1P1|PRO1085	protein phosphatase 4 regulatory subunit 1 like (pseudogene)	pseudo
ETV6_merge_peak_8440	chr10	98295417	98297176	+	0	NA	Intergenic	Intergenic	-28102	NM_032211	84171	Hs.306814	NM_032211	ENSG00000138131	LOXL4	LOXC	lysyl oxidase like 4	protein-coding
ETV6_merge_peak_45802	chr4	105244605	105245735	+	0	NA	intron (NM_001127208, intron 6 of 10)	intron (NM_001127208, intron 6 of 10)	98485	NM_001127208	54790	Hs.367639	NM_017628	ENSG00000168769	TET2	KIAA1546|MDS	tet methylcytosine dioxygenase 2	protein-coding
ETV6_merge_peak_34662	chr2	113598141	113598844	+	0	NA	TTS (NR_024005)	TTS (NR_024005)	3084	NR_024005	84771	Hs.712940	NR_024004		DDX11L2	-	DEAD/H-box helicase 11 like 2	pseudo
ETV6_merge_peak_1297	chr1	23908670	23909733	+	0	NA	intron (NM_001841, intron 1 of 1)	intron (NM_001841, intron 1 of 1)	4161	NM_001841	1269	Hs.73037	NM_001841	ENSG00000188822	CNR2	CB-2|CB2|CX5	cannabinoid receptor 2	protein-coding
ETV6_merge_peak_45254	chr4	11427304	11428264	+	0	NA	intron (NM_005114, intron 1 of 1)	intron (NM_005114, intron 1 of 1)	1110	NM_005114	9957	Hs.507348	NM_005114	ENSG00000002587	HS3ST1	3OST|3OST1	heparan sulfate-glucosamine 3-sulfotransferase 1	protein-coding
ETV6_merge_peak_33635	chr2	73778845	73780347	+	0	NA	intron (NM_003584, intron 1 of 8)	intron (NM_003584, intron 1 of 8)	561	NM_003584	8446	Hs.14611	NM_003584	ENSG00000144048	DUSP11	PIR1	dual specificity phosphatase 11	protein-coding
ETV6_merge_peak_39155	chr21	42101469	42101926	+	0	NA	TTS (NR_027243)	TTS (NR_027243)	6837	NR_027243	150147	Hs.558646	NM_152507	ENSG00000184385	UMODL1-AS1	C21orf128	UMODL1 antisense RNA 1	ncRNA
ETV6_merge_peak_58087	chr9	127209177	127210046	+	0	NA	intron (NM_014636, intron 14 of 18)	intron (NM_014636, intron 14 of 18)	-54051	NM_001286779	84253	Hs.29304	NM_032293	ENSG00000136895	GARNL3	bA356B19.1	GTPase activating Rap/RanGAP domain like 3	protein-coding
ETV6_merge_peak_4560	chr1	180207514	180208995	+	0	NA	Intergenic	L2c|LINE|L2	-22010	NM_033343	89884	Hs.658487	NM_033343	ENSG00000121454	LHX4	CPHD4	LIM homeobox 4	protein-coding
ETV6_merge_peak_28803	chr19	2760527	2761019	+	0	NA	intron (NM_003021, intron 8 of 11)	intron (NM_003021, intron 8 of 11)	-20697	NM_213568	29985	Hs.515046	NM_144564	ENSG00000141873	SLC39A3	ZIP-3|ZIP3	solute carrier family 39 member 3	protein-coding
ETV6_merge_peak_39837	chr22	24053101	24054029	+	0	NA	intron (NM_012295, intron 8 of 36)	AluSx|SINE|Alu	42195	NM_001199281	23523	Hs.517478	NM_012295	ENSG00000099991	CABIN1	CAIN|KB-318B8.7|PPP3IN	calcineurin binding protein 1	protein-coding
ETV6_merge_peak_28536	chr18	76527458	76530654	+	0	NA	intron (NR_015417, intron 1 of 2)	intron (NR_015417, intron 1 of 2)	401	NR_015417	284276	Hs.390287	NR_015417	ENSG00000266256	LINC00908	-	long intergenic non-protein coding RNA 908	ncRNA
ETV6_merge_peak_12403	chr11	119520116	119520956	+	0	NA	Intergenic	Intergenic	-95551	NM_001311162	7070	Hs.644697	NM_006288	ENSG00000154096	THY1	CD90|CDw90	Thy-1 cell surface antigen	protein-coding
ETV6_merge_peak_5970	chr1	234975590	234976313	+	0	NA	Intergenic	Intergenic	-11952	NR_125945	101927851	Hs.520684	NR_125945	ENSG00000238005	LOC101927851	-	uncharacterized LOC101927851	ncRNA
ETV6_merge_peak_19854	chr15	74695578	74696469	+	0	NA	promoter-TSS (NM_001351379)	promoter-TSS (NM_001351379)	1	NM_025083	80153	Hs.96852	NM_025083	ENSG00000179151	EDC3	LSM16|MRT50|YJDC|YJEFN2|hYjeF_N2-15q23	enhancer of mRNA decapping 3	protein-coding
ETV6_merge_peak_12277	chr11	117998625	118001139	+	0	NA	non-coding (NR_026691, exon 8 of 8)	non-coding (NR_026691, exon 8 of 8)	13488	NR_026691	3587	Hs.504035	NM_001558	ENSG00000110324	IL10RA	CD210|CD210a|CDW210A|HIL-10R|IL-10R1|IL10R	interleukin 10 receptor subunit alpha	protein-coding
ETV6_merge_peak_13294	chr12	10714752	10715457	+	0	NA	intron (NM_001145426, intron 4 of 8)	intron (NM_001145426, intron 4 of 8)	8219	NM_001145426	8531	Hs.221889	NM_003651	ENSG00000060138	YBX3	CSDA|CSDA1|DBPA|ZONAB	Y-box binding protein 3	protein-coding
ETV6_merge_peak_9378	chr10	132241669	132242440	+	0	NA	intron (NM_001318878, intron 2 of 11)	AluSz6|SINE|Alu	7054	NR_134911	282974	Hs.469002	NM_173575	ENSG00000165752	STK32C	PKE|YANK3	serine/threonine kinase 32C	protein-coding
ETV6_merge_peak_52519	chr7	50412343	50413945	+	0	NA	Intergenic	Intergenic	37206	NM_001346558	63979	Hs.137516	NM_022116	ENSG00000132436	FIGNL1	-	fidgetin like 1	protein-coding
ETV6_merge_peak_23574	chr16	89118513	89119919	+	0	NA	intron (NR_147928, intron 7 of 11)	intron (NR_147928, intron 7 of 11)	-17332	NR_045667	197322	Hs.461727	NM_174917	ENSG00000176715	ACSF3	-	acyl-CoA synthetase family member 3	protein-coding
ETV6_merge_peak_17465	chr14	68688612	68690202	+	0	NA	Intergenic	Intergenic	-60620	NR_135816	100996664		NR_135816		LOC100996664	-	uncharacterized LOC100996664	ncRNA
ETV6_merge_peak_10004	chr11	18298028	18298501	+	0	NA	intron (NM_181507, intron 10 of 22)	AluSz|SINE|Alu	23876	NM_007216	11234	Hs.437599	NM_007216	ENSG00000110756	HPS5	AIBP63|BLOC2S2	HPS5 biogenesis of lysosomal organelles complex 2 subunit 2	protein-coding
ETV6_merge_peak_20556	chr15	92890153	92890666	+	0	NA	intron (NR_037602, intron 3 of 4)	AluYb8|SINE|Alu	7113	NR_037602	100507217	Hs.622504	NR_037600		LINC01578	-	long intergenic non-protein coding RNA 1578	ncRNA
ETV6_merge_peak_9760	chr11	9283747	9284701	+	0	NA	intron (NR_028491, intron 6 of 7)	AluJb|SINE|Alu	-18874	NM_001348749	23258	Hs.501857	NM_015213	ENSG00000184014	DENND5A	EIEE49|RAB6IP1	DENN domain containing 5A	protein-coding
ETV6_merge_peak_50549	chr6	109304636	109305089	+	0	NA	intron (NR_152435, intron 29 of 45)	intron (NR_152435, intron 29 of 45)	76877	NM_001346500	8763	Hs.520313	NM_006016	ENSG00000135535	CD164	DFNA66|MGC-24|MGC-24v|MUC-24|endolyn	CD164 molecule	protein-coding
ETV6_merge_peak_38602	chr20	63381634	63382170	+	0	NA	Intergenic	Intergenic	-20506	NM_000744	1137	Hs.10734	NM_000744	ENSG00000101204	CHRNA4	BFNC|EBN|EBN1|NACHR|NACHRA4|NACRA4	cholinergic receptor nicotinic alpha 4 subunit	protein-coding
ETV6_merge_peak_43497	chr3	123421774	123422682	+	0	NA	intron (NM_183357, intron 1 of 20)	intron (NM_183357, intron 1 of 20)	-5886	NM_001199642	111	Hs.593292	NM_183357	ENSG00000173175	ADCY5	AC5|FDFM	adenylate cyclase 5	protein-coding
ETV6_merge_peak_50509	chr6	108079961	108080502	+	0	NA	Intergenic	L1PBa1|LINE|L1	-5490	NM_014028	28962	Hs.226780	NM_014028	ENSG00000081087	OSTM1	GIPN|GL|HSPC019|OPTB5	osteoclastogenesis associated transmembrane protein 1	protein-coding
ETV6_merge_peak_42049	chr3	33049374	33049877	+	0	NA	intron (NM_001079811, intron 9 of 15)	AluSx3|SINE|Alu	47207	NM_001079811	2720	Hs.443031	NM_000404	ENSG00000170266	GLB1	EBP|ELNR1|MPS4B	galactosidase beta 1	protein-coding
ETV6_merge_peak_41713	chr3	13053648	13054496	+	0	NA	intron (NM_001134382, intron 1 of 13)	intron (NM_001134382, intron 1 of 13)	19357	NM_001134382	9922	Hs.475506	NM_014869	ENSG00000144711	IQSEC1	ARF-GEP100|ARFGEP100|BRAG2|GEP100	IQ motif and Sec7 domain 1	protein-coding
ETV6_merge_peak_34609	chr2	112791290	112791857	+	0	NA	Intergenic	MSTB-int|LTR|ERVL-MaLR	-6175	NM_000575	3552	Hs.1722	NM_000575	ENSG00000115008	IL1A	IL-1A|IL1|IL1-ALPHA|IL1F1	interleukin 1 alpha	protein-coding
ETV6_merge_peak_58186	chr9	128069823	128070868	+	0	NA	intron (NM_001006641, intron 1 of 9)	AluY|SINE|Alu	2145	NM_001006641	114789	Hs.5476	NM_052901	ENSG00000148339	SLC25A25	MCSC|PCSCL|SCAMC-2	solute carrier family 25 member 25	protein-coding
ETV6_merge_peak_27286	chr17	79589124	79589649	+	0	NA	intron (NM_001350451, intron 1 of 14)	MLT1C|LTR|ERVL-MaLR	21665	NM_001350453	146713	Hs.135229	NM_001025448	ENSG00000167281	RBFOX3	FOX-3|FOX3|HRNBP3|NEUN	RNA binding fox-1 homolog 3	protein-coding
ETV6_merge_peak_51301	chr6	163711658	163713268	+	0	NA	Intergenic	Intergenic	-40979	NR_134620	102724152	Hs.738183	NR_134620		LOC102724152	-	uncharacterized LOC102724152	ncRNA
ETV6_merge_peak_59460	chrX	154887324	154887821	+	0	NA	promoter-TSS (NR_036049)	promoter-TSS (NR_036049)	-114	NR_036260	100422977		NR_036260	ENSG00000221603	MIR1184-3	-	microRNA 1184-3	ncRNA
ETV6_merge_peak_39249	chr21	42906100	42906539	+	0	NA	intron (NM_021075, intron 3 of 3)	intron (NM_021075, intron 3 of 3)	13010	NM_001001503	4731	Hs.473937	NM_021075	ENSG00000160194	NDUFV3	CI-10k|CI-9KD	NADH:ubiquinone oxidoreductase subunit V3	protein-coding
ETV6_merge_peak_52500	chr7	50184794	50185696	+	0	NA	Intergenic	Intergenic	89159	NM_001161834	100130988	Hs.99248	NM_001161834	ENSG00000164500	SPATA48	C7orf72	spermatogenesis associated 48	protein-coding
ETV6_merge_peak_44349	chr3	184178786	184179263	+	0	NA	exon (NM_004068, exon 3 of 12)	exon (NM_004068, exon 3 of 12)	4169	NM_004068	1173	Hs.518460	NM_004068	ENSG00000161203	AP2M1	AP50|CLAPM1|mu2	adaptor related protein complex 2 subunit mu 1	protein-coding
ETV6_merge_peak_37083	chr20	19993577	19994366	+	0	NA	intron (NM_001242581, intron 10 of 11)	intron (NM_001242581, intron 10 of 11)	-23319	NM_181528	51126	Hs.368783	NM_016100	ENSG00000173418	NAA20	NAT3|NAT3P|NAT5|NAT5P|dJ1002M8.1	N(alpha)-acetyltransferase 20, NatB catalytic subunit	protein-coding
ETV6_merge_peak_5041	chr1	204434137	204434662	+	0	NA	intron (NM_002646, intron 25 of 33)	intron (NM_002646, intron 25 of 33)	-22582	NM_032833	84919	Hs.304376	NM_032833	ENSG00000158615	PPP1R15B	CREP|MSSGM2	protein phosphatase 1 regulatory subunit 15B	protein-coding
ETV6_merge_peak_40267	chr22	36083269	36083832	+	0	NA	Intergenic	MIR|SINE|MIR	-54726	NM_001082578	23543	Hs.282998	NM_014309	ENSG00000100320	RBFOX2	FOX2|Fox-2|HNRBP2|HRNBP2|RBM9|RTA|dJ106I20.3|fxh	RNA binding fox-1 homolog 2	protein-coding
ETV6_merge_peak_50581	chr6	110495580	110496128	+	0	NA	Intergenic	Intergenic	-19241	NM_033125	85413	Hs.520319	NM_033125	ENSG00000004809	SLC22A16	CT2|FLIPT2|HEL-S-18|OAT6|OCT6|OKB1|dJ261K5.1	solute carrier family 22 member 16	protein-coding
ETV6_merge_peak_17569	chr14	69766763	69767298	+	0	NA	promoter-TSS (NM_006925)	promoter-TSS (NM_006925)	-112	NM_001320214	6430	Hs.632326	NM_006925	ENSG00000100650	SRSF5	HRS|SFRS5|SRP40	serine and arginine rich splicing factor 5	protein-coding
ETV6_merge_peak_26685	chr17	73758982	73759635	+	0	NA	intron (NR_027146, intron 3 of 3)	MIR3|SINE|MIR	21454	NM_001278587	100134391	Hs.694655	NM_001278587		LOC100134391	-	uncharacterized LOC100134391	protein-coding
ETV6_merge_peak_47051	chr5	122782148	122782704	+	0	NA	intron (NM_001278199, intron 1 of 14)	AluSx1|SINE|Alu	7346	NM_003100	6643	Hs.125352	NM_003100	ENSG00000205302	SNX2	TRG-9	sorting nexin 2	protein-coding
ETV6_merge_peak_36947	chr20	5863164	5863988	+	0	NA	3' UTR (NM_001303477, exon 4 of 4)	3' UTR (NM_001303477, exon 4 of 4)	-47934	NM_001819	1114	Hs.516874	NM_001819	ENSG00000089199	CHGB	SCG1	chromogranin B	protein-coding
ETV6_merge_peak_55601	chr8	120682729	120683379	+	0	NA	intron (NM_021021, intron 2 of 6)	AluYk4|SINE|Alu	-78199	NR_125419	101927543	Hs.371902	NR_125419	ENSG00000248318	LOC101927543	-	uncharacterized LOC101927543	ncRNA
ETV6_merge_peak_55690	chr8	125410553	125411325	+	0	NA	Intergenic	Intergenic	-19419	NM_025195	10221	Hs.444947	NM_025195	ENSG00000173334	TRIB1	C8FW|GIG-2|GIG2|SKIP1|TRB-1|TRB1	tribbles pseudokinase 1	protein-coding
ETV6_merge_peak_11633	chr11	73966825	73967362	+	0	NA	intron (NM_153614, intron 5 of 7)	AluSx|SINE|Alu	15751	NM_003355	7351	Hs.80658	NM_003355	ENSG00000175567	UCP2	BMIQ4|SLC25A8|UCPH	uncoupling protein 2	protein-coding
ETV6_merge_peak_15289	chr12	120932425	120933365	+	0	NA	Intergenic	AluSx|SINE|Alu	28200	NR_131215	105500240	Hs.742757	NR_131215		XLOC_009911	-	uncharacterized LOC105500240	ncRNA
ETV6_merge_peak_22490	chr16	66872897	66873330	+	0	NA	Intergenic	Intergenic	-7402	NM_001329931	57546	Hs.632214	NM_020786	ENSG00000172840	PDP2	PDPC 2|PPM2B|PPM2C2	pyruvate dehyrogenase phosphatase catalytic subunit 2	protein-coding
ETV6_merge_peak_5053	chr1	204479936	204483143	+	0	NA	intron (NM_002646, intron 2 of 33)	AluSc8|SINE|Alu	8807	NM_002646	5287	Hs.497487	NM_002646	ENSG00000133056	PIK3C2B	C2-PI3K	phosphatidylinositol-4-phosphate 3-kinase catalytic subunit type 2 beta	protein-coding
ETV6_merge_peak_8707	chr10	103786726	103787744	+	0	NA	intron (NM_014631, intron 2 of 13)	intron (NM_014631, intron 2 of 13)	40456	NR_038940	100505839	Hs.655149	NR_038940	ENSG00000280693	SH3PXD2A-AS1	-	SH3PXD2A antisense RNA 1	ncRNA
ETV6_merge_peak_36292	chr2	237903678	237905746	+	0	NA	intron (NM_001308353, intron 3 of 3)	intron (NM_001308353, intron 3 of 3)	45089	NM_005855	10267	Hs.471783	NM_005855	ENSG00000132329	RAMP1	-	receptor activity modifying protein 1	protein-coding
ETV6_merge_peak_27143	chr17	78222148	78222656	+	0	NA	intron (NM_001168, intron 3 of 3)	AluSp|SINE|Alu	8149	NM_001168	332	Hs.744872	NM_001168	ENSG00000089685	BIRC5	API4|EPR-1	baculoviral IAP repeat containing 5	protein-coding
ETV6_merge_peak_45281	chr4	16168207	16169060	+	0	NA	intron (NM_153365, intron 12 of 13)	L2a|LINE|L2	57838	NM_153365	202018	Hs.479223	NM_153365	ENSG00000169762	TAPT1	CMVFR|OCLSBG	transmembrane anterior posterior transformation 1	protein-coding
ETV6_merge_peak_17215	chr14	55099196	55099664	+	0	NA	Intergenic	AluSq2|SINE|Alu	-29822	NM_002306	3958	Hs.531081	NM_002306	ENSG00000131981	LGALS3	CBP35|GAL3|GALBP|GALIG|L31|LGALS2|MAC2	galectin 3	protein-coding
ETV6_merge_peak_2112	chr1	37824508	37825311	+	0	NA	intron (NM_005955, intron 7 of 10)	intron (NM_005955, intron 7 of 10)	-16701	NM_024640	79693	Hs.301564	NM_024640	ENSG00000196449	YRDC	DRIP3|IRIP|SUA5	yrdC N6-threonylcarbamoyltransferase domain containing	protein-coding
ETV6_merge_peak_41261	chr22	46858095	46858934	+	0	NA	intron (NM_001284305, intron 4 of 12)	intron (NM_001284305, intron 4 of 12)	57528	NR_122047	642757	Hs.632786	NR_122047	ENSG00000280080	TBC1D22A-AS1	-	TBC1D22A antisense RNA 1	ncRNA
ETV6_merge_peak_29783	chr19	16085893	16087182	+	0	NA	exon (NM_001367837, exon 3 of 8)	exon (NM_001367837, exon 3 of 8)	9521	NM_001367838	7171	Hs.631618	NM_003290	ENSG00000167460	TPM4	HEL-S-108	tropomyosin 4	protein-coding
ETV6_merge_peak_38122	chr20	49887271	49887837	+	0	NA	intron (NR_048539, intron 13 of 13)	MIR|SINE|MIR	23695	NR_162136	113219455		NR_162136		MIR12122	-	microRNA 12122	ncRNA
ETV6_merge_peak_51986	chr7	27740349	27741041	+	0	NA	intron (NM_001362794, intron 1 of 16)	CpG	600	NM_001206902	8887	Hs.34576	NM_006024	ENSG00000106052	TAX1BP1	CALCOCO3|T6BP|TXBP151	Tax1 binding protein 1	protein-coding
ETV6_merge_peak_30011	chr19	18086487	18088029	+	0	NA	promoter-TSS (NM_001290023)	promoter-TSS (NM_001290023)	-324	NM_001290023	3594	Hs.567294	NM_005535	ENSG00000096996	IL12RB1	CD212|IL-12R-BETA1|IL12RB|IMD30	interleukin 12 receptor subunit beta 1	protein-coding
ETV6_merge_peak_16451	chr13	66277092	66277542	+	0	NA	Intergenic	THE1B-int|LTR|ERVL-MaLR	59067	NR_039853	100616205		NR_039853	ENSG00000263561	MIR4704	-	microRNA 4704	ncRNA
ETV6_merge_peak_31425	chr19	49977120	49978191	+	0	NA	intron (NM_016440, intron 14 of 14)	intron (NM_016440, intron 14 of 14)	7991	NR_145574	400709	Hs.568076	NM_001348364		SIGLEC16	SIGLECP16|Siglec-P16	sialic acid binding Ig like lectin 16 (gene/pseudogene)	protein-coding
ETV6_merge_peak_47807	chr5	150421299	150422015	+	0	NA	Intergenic	(GT)n|Simple_repeat|Simple_repeat	-8721	NM_004355	972	Hs.436568	NM_004355	ENSG00000019582	CD74	DHLAG|HLADG|II|Ia-GAMMA|p33	CD74 molecule	protein-coding
ETV6_merge_peak_3977	chr1	155615177	155617147	+	0	NA	Intergenic	Intergenic	5974	NR_024117	100129405	Hs.656361	NR_024117		MSTO2P	MSTO2	misato family member 2, pseudogene	pseudo
ETV6_merge_peak_29083	chr19	6397898	6398697	+	0	NA	intron (NM_001321601, intron 1 of 2)	AluJb|SINE|Alu	1938	NM_001321601	390877	Hs.715420	NM_001321601		LOC390877	-	adenylate kinase isoenzyme 1-like	protein-coding
ETV6_merge_peak_30247	chr19	30881940	30883514	+	0	NA	Intergenic	Intergenic	-284783	NR_147209	107985312	Hs.211053	NR_147209	ENSG00000267777	LINC01791	-	long intergenic non-protein coding RNA 1791	ncRNA
ETV6_merge_peak_52926	chr7	76467856	76469455	+	0	NA	intron (NM_001102594, intron 2 of 10)	AluSx1|SINE|Alu	6345	NR_003262	619190	Hs.609978	NR_003262		FDPSP2	FDPSL2|FDPSL2A|FPSL2	farnesyl diphosphate synthase pseudogene 2	pseudo
ETV6_merge_peak_7457	chr10	70316207	70317104	+	0	NA	intron (NM_018205, intron 3 of 3)	intron (NM_018205, intron 3 of 3)	-32651	NM_022146	64106	Hs.302026	NM_022146	ENSG00000148734	NPFFR1	GPR147|NPFF1|NPFF1R1|OT7T022	neuropeptide FF receptor 1	protein-coding
ETV6_merge_peak_46460	chr5	32521641	32523596	+	0	NA	Intergenic	AluJb|SINE|Alu	-62939	NM_006713	10923	Hs.229641	NM_006713	ENSG00000113387	SUB1	P15|PC4|p14	SUB1 regulator of transcription	protein-coding
ETV6_merge_peak_26579	chr17	68398761	68399228	+	0	NA	intron (NM_001352899, intron 10 of 12)	intron (NM_001352899, intron 10 of 12)	-14629	NM_001278433	5573	Hs.280342	NM_002734	ENSG00000108946	PRKAR1A	ACRDYS1|ADOHR|CAR|CNC|CNC1|PKR1|PPNAD1|PRKAR1|TSE1	protein kinase cAMP-dependent type I regulatory subunit alpha	protein-coding
ETV6_merge_peak_21380	chr16	17199758	17200198	+	0	NA	intron (NM_022166, intron 4 of 11)	AluSc|SINE|Alu	65474	NR_135179	102723692	Hs.737758	NR_135179	ENSG00000261448	LOC102723692	-	uncharacterized LOC102723692	ncRNA
ETV6_merge_peak_54879	chr8	30781587	30782354	+	0	NA	Intergenic	L1MEc|LINE|L1	30848	NM_001009552	5516	Hs.491440	NM_004156	ENSG00000104695	PPP2CB	PP2Abeta|PP2CB	protein phosphatase 2 catalytic subunit beta	protein-coding
ETV6_merge_peak_43349	chr3	107988199	107988832	+	0	NA	Intergenic	Intergenic	102573	NM_001777	961	Hs.446414	NM_001777	ENSG00000196776	CD47	IAP|MER6|OA3	CD47 molecule	protein-coding
ETV6_merge_peak_37564	chr20	36846237	36847731	+	0	NA	intron (NM_080627, intron 1 of 14)	AluSx|SINE|Alu	12889	NM_199181	140710	Hs.460807	NM_080627	ENSG00000149639	SOGA1	C20orf117|KIAA0889|SOGA	suppressor of glucose, autophagy associated 1	protein-coding
ETV6_merge_peak_26820	chr17	74812579	74815247	+	0	NA	intron (NM_017728, intron 8 of 9)	intron (NM_017728, intron 8 of 9)	37414	NM_001321264	54868	Hs.370262	NM_017728	ENSG00000109066	TMEM104	-	transmembrane protein 104	protein-coding
ETV6_merge_peak_4352	chr1	161984863	161987050	+	0	NA	intron (NM_001347700, intron 6 of 7)	intron (NM_001347700, intron 6 of 7)	38509	NM_001347700	25903	Hs.507515	NM_015441	ENSG00000162745	OLFML2B	-	olfactomedin like 2B	protein-coding
ETV6_merge_peak_29051	chr19	5951334	5953069	+	0	NA	intron (NM_003624, intron 2 of 16)	intron (NM_003624, intron 2 of 16)	25939	NM_001300865	8498	Hs.531752	NM_003624	ENSG00000031823	RANBP3	-	RAN binding protein 3	protein-coding
ETV6_merge_peak_21589	chr16	24915189	24915887	+	0	NA	Intergenic	MLT1O|LTR|ERVL-MaLR	69307	NM_052944	115584	Hs.164118	NM_052944	ENSG00000158865	SLC5A11	KST1|RKST1|SGLT6|SMIT2	solute carrier family 5 member 11	protein-coding
ETV6_merge_peak_10363	chr11	47256600	47260202	+	0	NA	intron (NM_001130101, intron 1 of 8)	intron (NM_001130101, intron 1 of 8)	405	NM_005693	10062	Hs.438863	NM_005693	ENSG00000025434	NR1H3	LXR-a|LXRA|RLD-1	nuclear receptor subfamily 1 group H member 3	protein-coding
ETV6_merge_peak_24668	chr17	19542401	19543419	+	0	NA	intron (NM_018242, intron 2 of 16)	AluSz|SINE|Alu	9056	NM_018242	55244	Hs.232054	NM_018242	ENSG00000142494	SLC47A1	MATE1	solute carrier family 47 member 1	protein-coding
ETV6_merge_peak_36625	chr20	1033174	1035389	+	0	NA	Intergenic	HAL1|LINE|L1	-31970	NM_001029871	343637	Hs.444980	NM_001029871	ENSG00000101282	RSPO4	C20orf182|CRISTIN4	R-spondin 4	protein-coding
ETV6_merge_peak_5353	chr1	211340479	211341856	+	0	NA	intron (NM_001319207, intron 1 of 10)	intron (NM_001319207, intron 1 of 10)	-5197	NM_145759	7188	Hs.523930	NM_004619	ENSG00000082512	TRAF5	MGC:39780|RNF84	TNF receptor associated factor 5	protein-coding
ETV6_merge_peak_53210	chr7	101497193	101498583	+	0	NA	intron (NM_133457, intron 3 of 12)	AluJo|SINE|Alu	71118	NR_103749	100506527	Hs.535863	NR_103747	ENSG00000233123	LINC01007	-	long intergenic non-protein coding RNA 1007	ncRNA
ETV6_merge_peak_44090	chr3	150746884	150747355	+	0	NA	intron (NM_005067, intron 1 of 1)	intron (NM_005067, intron 1 of 1)	-8134	NR_121657	101928105		NR_121657		LOC101928105	-	uncharacterized LOC101928105	ncRNA
ETV6_merge_peak_45218	chr4	9848486	9849304	+	0	NA	intron (NM_001001290, intron 11 of 12)	AluY|SINE|Alu	67261	NM_000798	1816	Hs.380681	NM_000798	ENSG00000169676	DRD5	DBDR|DRD1B|DRD1L2	dopamine receptor D5	protein-coding
ETV6_merge_peak_54513	chr8	21705792	21706389	+	0	NA	intron (NM_001495, intron 4 of 8)	intron (NM_001495, intron 4 of 8)	82785	NM_001165038	2675	Hs.441202	NM_001495	ENSG00000168546	GFRA2	GDNFRB|NRTNR-ALPHA|NTNRA|RETL2|TRNR2	GDNF family receptor alpha 2	protein-coding
ETV6_merge_peak_35419	chr2	201149895	201150385	+	0	NA	intron (NR_147243, intron 8 of 10)	AluSx4|SINE|Alu	7652	NR_040030	65072	Hs.664613	NR_040030	ENSG00000226312	CFLAR-AS1	ALS2CR10	CFLAR antisense RNA 1	ncRNA
ETV6_merge_peak_52611	chr7	66499233	66500262	+	0	NA	Intergenic	MLT1F|LTR|ERVL-MaLR	6056	NR_134571	100289098	Hs.662276	NR_134570	ENSG00000237310	GS1-124K5.4	-	uncharacterized LOC100289098	ncRNA
ETV6_merge_peak_46451	chr5	32233678	32234432	+	0	NA	intron (NM_001040446, intron 14 of 15)	intron (NM_001040446, intron 14 of 15)	-59736	NM_022130	64083	Hs.408909	NM_022130	ENSG00000113384	GOLPH3	GOPP1|GPP34|MIDAS|Vps74	golgi phosphoprotein 3	protein-coding
ETV6_merge_peak_4800	chr1	201495558	201496247	+	0	NA	intron (NM_001193570, intron 2 of 5)	(GA)n|Simple_repeat|Simple_repeat	671	NM_001193572	1465	Hs.108080	NM_004078	ENSG00000159176	CSRP1	CRP|CRP1|CSRP|CYRP|D1S181E|HEL-141|HEL-S-286	cysteine and glycine rich protein 1	protein-coding
ETV6_merge_peak_50026	chr6	42337569	42338398	+	0	NA	intron (NM_001297573, intron 3 of 17)	MER5A1|DNA|hAT-Charlie	114068	NM_001297573	55809	Hs.485392	NM_018415	ENSG00000124496	TRERF1	BCAR2|HSA277276|RAPA|TREP132|TReP-132|dJ139D8.5	transcriptional regulating factor 1	protein-coding
ETV6_merge_peak_8804	chr10	110918695	110919357	+	0	NA	promoter-TSS (NR_136749)	promoter-TSS (NR_136749)	-90	NM_001195306	92482	Hs.232543	NM_001195304	ENSG00000214413	BBIP1	BBIP10|BBS18|NCRNA00081|bA348N5.3	BBSome interacting protein 1	protein-coding
ETV6_merge_peak_909	chr1	17534071	17534760	+	0	NA	Intergenic	AluY|SINE|Alu	-5283	NM_018125	55160	Hs.443460	NM_018125	ENSG00000074964	ARHGEF10L	GrinchGEF	Rho guanine nucleotide exchange factor 10 like	protein-coding
ETV6_merge_peak_18215	chr14	92654596	92661028	+	0	NA	intron (NM_024832, intron 6 of 9)	intron (NM_024832, intron 6 of 9)	81578	NM_001319987	79890	Hs.326822	NM_024832	ENSG00000100599	RIN3	-	Ras and Rab interactor 3	protein-coding
ETV6_merge_peak_44447	chr3	185742298	185743014	+	0	NA	intron (NR_138486, intron 2 of 15)	FRAM|SINE|Alu	25248	NR_049838	100847078		NR_049838	ENSG00000265470	MIR548AQ	-	microRNA 548aq	ncRNA
ETV6_merge_peak_28816	chr19	2990164	2990664	+	0	NA	intron (NM_001143986, intron 13 of 16)	AluY|SINE|Alu	12850	NR_138612	79816	Hs.334507	NM_024760	ENSG00000104953	TLE6	GRG6|PREMBL	TLE family member 6, subcortical maternal complex member	protein-coding
ETV6_merge_peak_18990	chr15	45121534	45123023	+	0	NA	intron (NM_001276264, intron 4 of 10)	intron (NM_001276264, intron 4 of 10)	765	NM_001276266	90527	Hs.356664	NM_144565	ENSG00000140254	DUOXA1	NIP|NUMBIP|mol	dual oxidase maturation factor 1	protein-coding
ETV6_merge_peak_4043	chr1	156397010	156398233	+	0	NA	Intergenic	Intergenic	22808	NR_029691	407046		NR_029691	ENSG00000207933	MIR9-1	MIRN9-1|hsa-mir-9-1|miRNA9-1|mir-9-1	microRNA 9-1	ncRNA
ETV6_merge_peak_22370	chr16	57755958	57756659	+	0	NA	intron (NM_005886, intron 18 of 19)	(TGTTTC)n|Simple_repeat|Simple_repeat	16044	NR_106830	102465463		NR_106830	ENSG00000274816	MIR6772	hsa-mir-6772	microRNA 6772	ncRNA
ETV6_merge_peak_36108	chr2	233473797	233474549	+	0	NA	TTS (NM_018218)	TTS (NM_018218)	86019	NM_003648	8527	Hs.471675	NM_003648	ENSG00000077044	DGKD	DGKdelta|dgkd-2	diacylglycerol kinase delta	protein-coding
ETV6_merge_peak_44022	chr3	141241510	141242483	+	0	NA	intron (NM_152282, intron 3 of 7)	intron (NM_152282, intron 3 of 7)	10171	NM_152282	92370	Hs.657887	NM_152282	ENSG00000155893	PXYLP1	ACPL2|HEL124|XYLP	2-phosphoxylose phosphatase 1	protein-coding
ETV6_merge_peak_32516	chr2	27489489	27489996	+	0	NA	promoter-TSS (NM_015662)	promoter-TSS (NM_015662)	1	NM_015662	26160	Hs.127401	NM_015662	ENSG00000138002	IFT172	BBS20|NPHP17|RP71|SLB|SRTD10|osm-1|wim	intraflagellar transport 172	protein-coding
ETV6_merge_peak_35881	chr2	229749724	229750381	+	0	NA	Intergenic	MSTB|LTR|ERVL-MaLR	-35497	NM_139072	92737	Hs.234074	NM_139072	ENSG00000187957	DNER	UNQ26|bet	delta/notch like EGF repeat containing	protein-coding
ETV6_merge_peak_52417	chr7	47477341	47478302	+	0	NA	intron (NM_022748, intron 4 of 30)	intron (NM_022748, intron 4 of 30)	-13018	NR_145813	109623468		NR_145813		SNORD151	-	small nucleolar RNA, C/D box 151	snoRNA
ETV6_merge_peak_25419	chr17	41770073	41770610	+	0	NA	intron (NM_001352776, intron 3 of 15)	intron (NM_001352776, intron 3 of 15)	15754	NM_001352777	3728	Hs.514174	NM_002230	ENSG00000173801	JUP	CTNNG|DP3|DPIII|PDGB|PKGB	junction plakoglobin	protein-coding
ETV6_merge_peak_17642	chr14	73386834	73387270	+	0	NA	intron (NM_001005743, intron 2 of 12)	AluYa5|SINE|Alu	71528	NM_001005743	8650	Hs.525443	NM_003744	ENSG00000133961	NUMB	C14orf41|S171|c14_5527	NUMB endocytic adaptor protein	protein-coding
ETV6_merge_peak_42537	chr3	48188596	48189103	+	0	NA	promoter-TSS (NM_001789)	promoter-TSS (NM_001789)	-432	NM_001789	993	Hs.437705	NM_001789	ENSG00000164045	CDC25A	CDC25A2	cell division cycle 25A	protein-coding
ETV6_merge_peak_47687	chr5	149452034	149452597	+	0	NA	Intergenic	Intergenic	21669	NR_029686	406937		NR_029686	ENSG00000276365	MIR145	MIRN145|miR-145|miRNA145	microRNA 145	ncRNA
ETV6_merge_peak_20549	chr15	92826549	92827112	+	0	NA	Intergenic	Intergenic	31346	NR_033769	728619	Hs.684129	NR_033769		ASB9P1	-	ankyrin repeat and SOCS box containing 9 pseudogene 1	pseudo
ETV6_merge_peak_54403	chr8	13131912	13132387	+	0	NA	intron (NM_001348082, intron 5 of 16)	intron (NM_001348082, intron 5 of 16)	1140	NM_006094	10395	Hs.134296	NM_006094	ENSG00000164741	DLC1	ARHGAP7|HP|STARD12|p122-RhoGAP	DLC1 Rho GTPase activating protein	protein-coding
ETV6_merge_peak_33794	chr2	85695230	85696181	+	0	NA	intron (NM_012483, intron 3 of 5)	intron (NM_012483, intron 3 of 5)	1347	NM_006433	10578	Hs.105806	NM_006433	ENSG00000115523	GNLY	D2S69E|LAG-2|LAG2|NKG5|TLA519	granulysin	protein-coding
ETV6_merge_peak_47082	chr5	126844901	126845933	+	0	NA	Intergenic	LTR7|LTR|ERV1	68281	NM_001198557	4001	Hs.89497	NM_005573	ENSG00000113368	LMNB1	ADLD|LMN|LMN2|LMNB	lamin B1	protein-coding
ETV6_merge_peak_47750	chr5	150120695	150123481	+	0	NA	intron (NM_002609, intron 15 of 22)	intron (NM_002609, intron 15 of 22)	-8716	NM_005211	1436	Hs.586219	NM_005211	ENSG00000182578	CSF1R	C-FMS|CD115|CSF-1R|CSFR|FIM2|FMS|HDLS|M-CSF-R	colony stimulating factor 1 receptor	protein-coding
ETV6_merge_peak_18792	chr15	40266668	40267433	+	0	NA	intron (NM_001128629, intron 4 of 9)	intron (NM_001128629, intron 4 of 9)	13872	NM_001276717	56924	Hs.732375	NM_020168	ENSG00000137843	PAK6	PAK5	p21 (RAC1) activated kinase 6	protein-coding
ETV6_merge_peak_17684	chr14	74289815	74290648	+	0	NA	intron (NM_020324, intron 11 of 17)	intron (NM_020324, intron 11 of 17)	12703	NR_148469	5826	Hs.94395	NM_005050	ENSG00000119688	ABCD4	ABC41|EST352188|MAHCJ|P70R|P79R|PMP69|PXMP1L	ATP binding cassette subfamily D member 4	protein-coding
ETV6_merge_peak_53339	chr7	102973309	102973764	+	0	NA	5' UTR (NM_001085386, exon 1 of 3)	5' UTR (NM_001085386, exon 1 of 3)	106	NM_001085386	58160	Hs.621233	NM_001085386	ENSG00000230257	NFE4	NF-E4	nuclear factor, erythroid 4	protein-coding
ETV6_merge_peak_21166	chr16	11083301	11084189	+	0	NA	intron (NM_015226, intron 18 of 22)	intron (NM_015226, intron 18 of 22)	139181	NM_015226	23274	Hs.35490	NM_015226	ENSG00000038532	CLEC16A	Gop-1|KIAA0350	C-type lectin domain containing 16A	protein-coding
ETV6_merge_peak_28135	chr18	47790260	47790901	+	0	NA	Intergenic	Intergenic	140079	NM_005901	4087	Hs.12253	NM_005901	ENSG00000175387	SMAD2	JV18|JV18-1|MADH2|MADR2|hMAD-2|hSMAD2	SMAD family member 2	protein-coding
ETV6_merge_peak_20454	chr15	90522199	90522930	+	0	NA	Intergenic	AluSx|SINE|Alu	-7359	NM_001042574	64784	Hs.567572	NM_022769	ENSG00000140577	CRTC3	TORC-3|TORC3	CREB regulated transcription coactivator 3	protein-coding
ETV6_merge_peak_47334	chr5	135513349	135513984	+	0	NA	Intergenic	AluSx3|SINE|Alu	22298	NM_006161	4762	Hs.248149	NM_006161	ENSG00000181965	NEUROG1	AKA|Math4C|NEUROD3|bHLHa6|ngn1	neurogenin 1	protein-coding
ETV6_merge_peak_46008	chr4	153082492	153083003	+	0	NA	Intergenic	MamTip2|DNA|hAT-Tip100	-69587	NM_001351056	23321	Hs.435711	NM_015271	ENSG00000109654	TRIM2	CMT2R|RNF86	tripartite motif containing 2	protein-coding
ETV6_merge_peak_11919	chr11	78862772	78863255	+	0	NA	exon (NM_001098816, exon 10 of 34)	exon (NM_001098816, exon 10 of 34)	-288149	NM_001243251	79731	Hs.503389	NM_024678	ENSG00000137513	NARS2	DFNB94|SLM5|asnRS	asparaginyl-tRNA synthetase 2, mitochondrial	protein-coding
ETV6_merge_peak_46960	chr5	95802609	95803096	+	0	NA	Intergenic	Intergenic	19874	NM_001243658	2745	Hs.28988	NM_002064	ENSG00000173221	GLRX	GRX|GRX1	glutaredoxin	protein-coding
ETV6_merge_peak_37618	chr20	37528418	37528904	+	0	NA	promoter-TSS (NM_006698)	promoter-TSS (NM_006698)	-730	NM_001167820	10904	Hs.472651	NM_006698	ENSG00000166619	BLCAP	BC10	BLCAP apoptosis inducing factor	protein-coding
ETV6_merge_peak_37888	chr20	46343407	46344205	+	0	NA	Intergenic	Intergenic	20619	NM_001281459	51006	Hs.593344	NM_015945	ENSG00000080189	SLC35C2	BA394O2.1|C20orf5|CGI-15|OVCOV1	solute carrier family 35 member C2	protein-coding
ETV6_merge_peak_54465	chr8	20199675	20200233	+	0	NA	intron (NM_001693, intron 1 of 13)	intron (NM_001693, intron 1 of 13)	2573	NM_001693	526	Hs.295917	NM_001693	ENSG00000147416	ATP6V1B2	ATP6B1B2|ATP6B2|DOOD|HO57|VATB|VPP3|Vma2|ZLS2	ATPase H+ transporting V1 subunit B2	protein-coding
ETV6_merge_peak_23373	chr16	86089757	86090217	+	0	NA	Intergenic	MIRb|SINE|MIR	-106194	NR_103859	100506542	Hs.111902	NR_103859	ENSG00000269186	LINC01082	TCONS_00024492	long intergenic non-protein coding RNA 1082	ncRNA
ETV6_merge_peak_26071	chr17	57406147	57407798	+	0	NA	intron (NM_001322250, intron 6 of 13)	intron (NM_001322250, intron 6 of 13)	116625	NR_110808	101927557	Hs.639984	NR_110808	ENSG00000266100	LOC101927557	-	uncharacterized LOC101927557	ncRNA
ETV6_merge_peak_14322	chr12	62668525	62669027	+	0	NA	intron (NM_020700, intron 8 of 9)	intron (NM_020700, intron 8 of 9)	65090	NR_029661	406891		NR_029661	ENSG00000199179	MIRLET7I	LET7I|MIRNLET7I|hsa-let-7i|let-7i	microRNA let-7i	ncRNA
ETV6_merge_peak_37348	chr20	32490757	32491495	+	0	NA	intron (NM_001256798, intron 4 of 10)	L2a|LINE|L2	-7636	NM_001351680	140688	Hs.516978	NM_080616	ENSG00000197183	NOL4L	C20orf112|C20orf113	nucleolar protein 4 like	protein-coding
ETV6_merge_peak_14060	chr12	54288498	54289753	+	0	NA	Intergenic	AluSx1|SINE|Alu	6654	NM_006163	4778	Hs.75643	NM_006163	ENSG00000123405	NFE2	NF-E2|p45	nuclear factor, erythroid 2	protein-coding
ETV6_merge_peak_12948	chr12	3129793	3131386	+	0	NA	intron (NM_006675, intron 2 of 8)	intron (NM_006675, intron 2 of 8)	53210	NM_006675	10867	Hs.504517	NM_006675	ENSG00000011105	TSPAN9	NET-5|NET5|PP1057	tetraspanin 9	protein-coding
ETV6_merge_peak_11420	chr11	70408180	70408863	+	0	NA	intron (NM_005231, intron 4 of 17)	AluJo|SINE|Alu	9992	NM_001184740	2017	Hs.596164	NM_005231	ENSG00000085733	CTTN	EMS1	cortactin	protein-coding
ETV6_merge_peak_44100	chr3	151480505	151481215	+	0	NA	Intergenic	L1MA9|LINE|L1	-22151	NM_178822	285313	Hs.58561	NM_178822	ENSG00000152580	IGSF10	CMF608	immunoglobulin superfamily member 10	protein-coding
ETV6_merge_peak_42057	chr3	33377523	33378282	+	0	NA	intron (NM_012157, intron 11 of 14)	intron (NM_012157, intron 11 of 14)	62476	NM_001128160	7342	Hs.729120	NM_014517	ENSG00000153560	UBP1	LBP-1B|LBP-1a|LBP1A|LBP1B	upstream binding protein 1	protein-coding
ETV6_merge_peak_51891	chr7	22635206	22635951	+	0	NA	Intergenic	Intergenic	29955	NR_122075	401312	Hs.583393	NR_122075	ENSG00000105889	LOC401312	-	uncharacterized LOC401312	ncRNA
ETV6_merge_peak_37365	chr20	32572842	32576749	+	0	NA	intron (NM_001256798, intron 1 of 10)	intron (NM_001256798, intron 1 of 10)	10538	NM_001256798	140688	Hs.516978	NM_080616	ENSG00000197183	NOL4L	C20orf112|C20orf113	nucleolar protein 4 like	protein-coding
ETV6_merge_peak_21825	chr16	29631063	29632861	+	0	NA	Intergenic	Intergenic	-18245	NR_135317	440354	Hs.552700	NR_002473		SMG1P2	-	SMG1 pseudogene 2	pseudo
ETV6_merge_peak_31900	chr2	8198389	8198926	+	0	NA	intron (NR_034135, intron 7 of 8)	intron (NR_034135, intron 7 of 8)	129762	NR_152741	339789	Hs.565619	NR_034135	ENSG00000236790	LINC00299	C2orf46|NCRNA00299	long intergenic non-protein coding RNA 299	ncRNA
ETV6_merge_peak_49778	chr6	36834649	36835166	+	0	NA	intron (NM_020939, intron 1 of 20)	intron (NM_020939, intron 1 of 20)	4537	NM_020939	57699	Hs.372129	NM_020939	ENSG00000124772	CPNE5	COPN5|CPN5	copine 5	protein-coding
ETV6_merge_peak_14311	chr12	59596914	59597581	+	0	NA	intron (NM_001270623, intron 1 of 5)	(AC)n|Simple_repeat|Simple_repeat	1218	NM_001270622	9194	Hs.88156	NM_004731	ENSG00000118596	SLC16A7	MCT2	solute carrier family 16 member 7	protein-coding
ETV6_merge_peak_37205	chr20	24795335	24796471	+	0	NA	Intergenic	Intergenic	-153366	NM_003650	8530	Hs.143212	NM_003650	ENSG00000077984	CST7	CMAP	cystatin F	protein-coding
ETV6_merge_peak_7551	chr10	71082692	71084956	+	0	NA	Intergenic	Intergenic	-128746	NM_001244889	219699	Hs.522997	NM_170744	ENSG00000107731	UNC5B	UNC5H2|p53RDL1	unc-5 netrin receptor B	protein-coding
ETV6_merge_peak_39395	chr21	45093198	45094712	+	0	NA	intron (NM_001346688, intron 1 of 11)	intron (NM_001346688, intron 1 of 11)	18904	NM_001346688	104	Hs.474018	NM_001112	ENSG00000197381	ADARB1	ADAR2|DRABA2|DRADA2|RED1	adenosine deaminase RNA specific B1	protein-coding
ETV6_merge_peak_48024	chr5	160399460	160400272	+	0	NA	5' UTR (NM_022090, exon 1 of 2)	5' UTR (NM_022090, exon 1 of 2)	188	NM_022090	63920	Hs.529464	NM_022090	ENSG00000221886	ZBED8	Buster3|C5orf54	zinc finger BED-type containing 8	protein-coding
ETV6_merge_peak_46505	chr5	37890277	37890753	+	0	NA	Intergenic	Intergenic	50077	NR_103441	100861519	Hs.536820	NM_001278094		GDNF-AS1	GDNFOS	GDNF antisense RNA 1	ncRNA
ETV6_merge_peak_10658	chr11	61724548	61725694	+	0	NA	intron (NM_006133, intron 5 of 19)	intron (NM_006133, intron 5 of 19)	-27515	NM_001127392	745	Hs.473109	NM_013279	ENSG00000124920	MYRF	11orf9|C11orf9|CUGS|MMERV|MRF|Ndt80|pqn-47	myelin regulatory factor	protein-coding
ETV6_merge_peak_50143	chr6	43823403	43826819	+	0	NA	Intergenic	Intergenic	27222	NR_149142	285857	Hs.582798	NR_149142	ENSG00000283215	LINC02537	-	long intergenic non-protein coding RNA 2537	ncRNA
ETV6_merge_peak_14980	chr12	111283540	111284899	+	0	NA	intron (NM_015267, intron 4 of 21)	intron (NM_015267, intron 4 of 21)	-19923	NR_106818	102465455		NR_106818	ENSG00000273700	MIR6760	hsa-mir-6760	microRNA 6760	ncRNA
ETV6_merge_peak_4033	chr1	156295316	156296580	+	0	NA	promoter-TSS (NM_001256604)	promoter-TSS (NM_001256604)	-259	NM_001256605	112770	Hs.202522	NM_144580	ENSG00000198715	GLMP	C1orf85|NCU-G1	glycosylated lysosomal membrane protein	protein-coding
ETV6_merge_peak_58981	chrUn_KI270743v1	156335	157205	+	0	NA	NA	ACRO1|Satellite|acro	NA	NA
ETV6_merge_peak_28383	chr18	62308396	62309348	+	0	NA	non-coding (NR_144410, exon 30 of 30)	non-coding (NR_144410, exon 30 of 30)	-16415	NM_001270950	8792	Hs.204044	NM_003839	ENSG00000141655	TNFRSF11A	CD265|FEO|LOH18CR1|ODFR|OFE|OPTB7|OSTS|PDB2|RANK|TRANCER	TNF receptor superfamily member 11a	protein-coding
ETV6_merge_peak_6385	chr10	5817942	5819483	+	0	NA	Intergenic	AluSq2|SINE|Alu	-5163	NM_001115156	2665	Hs.299055	NM_001494	ENSG00000057608	GDI2	HEL-S-46e|RABGDIB	GDP dissociation inhibitor 2	protein-coding
ETV6_merge_peak_40450	chr22	37411099	37411668	+	0	NA	intron (NM_052906, intron 2 of 2)	intron (NM_052906, intron 2 of 2)	16087	NR_110512	114794	Hs.344170	NM_052906	ENSG00000166897	ELFN2	LRRC62|PPP1R29	extracellular leucine rich repeat and fibronectin type III domain containing 2	protein-coding
ETV6_merge_peak_27280	chr17	79322394	79322963	+	0	NA	intron (NM_001082575, intron 2 of 14)	intron (NM_001082575, intron 2 of 14)	193470	NM_001082575	146713	Hs.135229	NM_001025448	ENSG00000167281	RBFOX3	FOX-3|FOX3|HRNBP3|NEUN	RNA binding fox-1 homolog 3	protein-coding
ETV6_merge_peak_23699	chr17	633793	634267	+	0	NA	intron (NM_001366254, intron 7 of 19).2	intron (NM_001366254, intron 7 of 19).2	80809	NM_001128159	55275	Hs.461819	NM_018289	ENSG00000141252	VPS53	HCCS1|PCH2E|hVps53L|pp13624	VPS53 subunit of GARP complex	protein-coding
ETV6_merge_peak_10361	chr11	47248505	47249361	+	0	NA	promoter-TSS (NM_001357016)	promoter-TSS (NM_001357016)	38	NM_001130102	10062	Hs.438863	NM_005693	ENSG00000025434	NR1H3	LXR-a|LXRA|RLD-1	nuclear receptor subfamily 1 group H member 3	protein-coding
ETV6_merge_peak_36627	chr20	1105697	1106153	+	0	NA	Intergenic	Intergenic	-7304	NM_178578	9491	Hs.471917	NM_006814	ENSG00000125818	PSMF1	PI31	proteasome inhibitor subunit 1	protein-coding
ETV6_merge_peak_38784	chr21	33010488	33010963	+	0	NA	Intergenic	L2|LINE|L2	-15210	NM_005806	10215	Hs.176977	NM_005806	ENSG00000205927	OLIG2	BHLHB1|OLIGO2|PRKCBP2|RACK17|bHLHe19	oligodendrocyte transcription factor 2	protein-coding
ETV6_merge_peak_22777	chr16	72929491	72930131	+	0	NA	intron (NM_001164766, intron 2 of 8)	intron (NM_001164766, intron 2 of 8)	118317	NM_006885	463	Hs.598297	NM_006885	ENSG00000140836	ZFHX3	ATBF1|ATBT|ZNF927	zinc finger homeobox 3	protein-coding
ETV6_merge_peak_6032	chr1	236022207	236022964	+	0	NA	intron (NM_002508, intron 9 of 19)	AluSx1|SINE|Alu	42505	NM_002508	4811	Hs.356624	NM_002508	ENSG00000116962	NID1	NID	nidogen 1	protein-coding
ETV6_merge_peak_51091	chr6	157764447	157764913	+	0	NA	Intergenic	Intergenic	-58566	NM_016224	51429	Hs.191213	NM_016224	ENSG00000130340	SNX9	SDP1|SH3PX1|SH3PXD3A|WISP	sorting nexin 9	protein-coding
ETV6_merge_peak_12360	chr11	118978968	118980951	+	0	NA	intron (NM_181721, intron 4 of 5)	intron (NM_181721, intron 4 of 5)	8198	NM_181721	283150	Hs.116679	NM_181721	ENSG00000176302	FOXR1	DLNB13|FOXN5	forkhead box R1	protein-coding
ETV6_merge_peak_2384	chr1	43058708	43059229	+	0	NA	Intergenic	Intergenic	-88936	NM_001101376	440585	Hs.657614	NM_001101376	ENSG00000186973	FAM183A	-	family with sequence similarity 183 member A	protein-coding
ETV6_merge_peak_43673	chr3	127611894	127612813	+	0	NA	intron (NR_073375, intron 8 of 15)	MIR|SINE|MIR	13942	NM_004526	4171	Hs.477481	NM_004526	ENSG00000073111	MCM2	BM28|CCNL1|CDCL1|D3S3194|DFNA70|MITOTIN|cdc19	minichromosome maintenance complex component 2	protein-coding
ETV6_merge_peak_8076	chr10	79430756	79431299	+	0	NA	intron (NM_153367, intron 2 of 3)	MIR|SINE|MIR	14597	NM_153367	219654	Hs.523080	NM_153367	ENSG00000165424	ZCCHC24	C10orf56|Z3CXXC8	zinc finger CCHC-type containing 24	protein-coding
ETV6_merge_peak_6957	chr10	35499980	35501014	+	0	NA	intron (NM_181698, intron 4 of 11)	intron (NM_181698, intron 4 of 11)	-104844	NM_153368	219770	Hs.638922	NM_153368	ENSG00000177291	GJD4	CX40.1	gap junction protein delta 4	protein-coding
ETV6_merge_peak_40592	chr22	38532349	38533390	+	0	NA	intron (NM_001363017, intron 10 of 11)	AluJo|SINE|Alu	-26558	NM_001098504	10521	Hs.528305	NM_006386	ENSG00000100201	DDX17	P72|RH70	DEAD-box helicase 17	protein-coding
ETV6_merge_peak_8984	chr10	119436441	119437283	+	0	NA	intron (NM_005308, intron 9 of 15)	intron (NM_005308, intron 9 of 15)	58890	NR_039829	100616398		NR_039829	ENSG00000265719	MIR4681	-	microRNA 4681	ncRNA
ETV6_merge_peak_40471	chr22	37538076	37539490	+	0	NA	Intergenic	Intergenic	-19368	NM_014550	29775	Hs.57973	NM_014550	ENSG00000100065	CARD10	BIMP1|CARMA3	caspase recruitment domain family member 10	protein-coding
ETV6_merge_peak_2986	chr1	77779568	77780259	+	0	NA	5' UTR (NM_001363583, exon 1 of 16)	5' UTR (NM_001363583, exon 1 of 16)	108	NM_001363586	374986	Hs.437755	NM_198549	ENSG00000180488	MIGA1	FAM73A	mitoguardin 1	protein-coding
ETV6_merge_peak_30385	chr19	35259056	35259499	+	0	NA	intron (NM_205835, intron 3 of 7)	intron (NM_205835, intron 3 of 7)	-9685	NM_207291	7392	Hs.454534	NM_003367	ENSG00000105698	USF2	FIP|bHLHb12	upstream transcription factor 2, c-fos interacting	protein-coding
ETV6_merge_peak_47184	chr5	133063731	133064239	+	0	NA	intron (NM_002154, intron 1 of 18)	AluSx|SINE|Alu	11972	NM_002154	3308	Hs.90093	NM_002154	ENSG00000170606	HSPA4	APG-2|HEL-S-5a|HS24/P52|HSPH2|RY|hsp70|hsp70RY	heat shock protein family A (Hsp70) member 4	protein-coding
ETV6_merge_peak_48927	chr6	5829230	5830073	+	0	NA	Intergenic	Intergenic	-134379	NR_110842	101927950	Hs.571136	NR_110842	ENSG00000270174	LOC101927950	-	uncharacterized LOC101927950	ncRNA
ETV6_merge_peak_25772	chr17	48003100	48003975	+	0	NA	Intergenic	Intergenic	-29345	NR_162100	113218499		NR_162100		MIR10226	-	microRNA 10226	ncRNA
ETV6_merge_peak_42818	chr3	52093051	52095955	+	0	NA	intron (NM_001161580, intron 9 of 9)	intron (NM_001161580, intron 9 of 9)	-29391	NR_027331	100128378	Hs.640106	NM_001123039		LINC00696	C3orf74	long intergenic non-protein coding RNA 696	ncRNA
ETV6_merge_peak_9330	chr10	128099739	128100370	+	0	NA	intron (NM_001145966, intron 13 of 13)	intron (NM_001145966, intron 13 of 13)	26369	NM_002417	4288	Hs.80976	NM_002417	ENSG00000148773	MKI67	KIA|MIB-|MIB-1|PPP1R105	marker of proliferation Ki-67	protein-coding
ETV6_merge_peak_45341	chr4	26055824	26056421	+	0	NA	Intergenic	LTR50|LTR|ERVL	141930	NM_001145432	389203	Hs.479386	NM_001145432	ENSG00000250317	SMIM20	C4orf52|MITRAC7|PNX	small integral membrane protein 20	protein-coding
ETV6_merge_peak_29809	chr19	16282336	16285301	+	0	NA	Intergenic	CpG	-41008	NM_016270	10365	Hs.685136	NM_016270	ENSG00000127528	KLF2	LKLF	Kruppel like factor 2	protein-coding
ETV6_merge_peak_37858	chr20	45923755	45924412	+	0	NA	Intergenic	AluSx1|SINE|Alu	-10600	NM_022104	63935	Hs.472856	NM_022104	ENSG00000100982	PCIF1	C20orf67|CAPAM|PPP1R121|hCAPAM|hPCIF1	PDX1 C-terminal inhibiting factor 1	protein-coding
ETV6_merge_peak_30886	chr19	43756936	43757634	+	0	NA	Intergenic	MIRb|SINE|MIR	-2323	NM_019108	56006	Hs.466875	NM_019108	ENSG00000105771	SMG9	C19orf61|F17127_1|HBMS	SMG9 nonsense mediated mRNA decay factor	protein-coding
ETV6_merge_peak_51662	chr7	2951960	2953015	+	0	NA	intron (NM_001324281, intron 3 of 25)	intron (NM_001324281, intron 3 of 25)	91380	NM_001324281	84433	Hs.648101	NM_032415	ENSG00000198286	CARD11	BENTA|BIMP3|CARMA1|IMD11|IMD11A|PPBL	caspase recruitment domain family member 11	protein-coding
ETV6_merge_peak_49388	chr6	20400938	20401524	+	0	NA	promoter-TSS (NM_001949)	promoter-TSS (NM_001949)	-648	NM_001949	1871	Hs.269408	NM_001949	ENSG00000112242	E2F3	E2F-3	E2F transcription factor 3	protein-coding
ETV6_merge_peak_44811	chr3	196645814	196647136	+	0	NA	intron (NM_198565, intron 1 of 2)	intron (NM_198565, intron 1 of 2)	6781	NM_198565	375387	Hs.702186	NM_198565	ENSG00000174004	NRROS	ELLP3030|GARPL1|LRRC33|UNQ3030	negative regulator of reactive oxygen species	protein-coding
ETV6_merge_peak_39515	chr22	17516587	17517340	+	0	NA	intron (NM_001290046, intron 8 of 18)	AluSg4|SINE|Alu	-46476	NM_001303484	83733	Hs.282982	NM_031481	ENSG00000182902	SLC25A18	GC2	solute carrier family 25 member 18	protein-coding
ETV6_merge_peak_28054	chr18	35525929	35526866	+	0	NA	Intergenic	AluSz6|SINE|Alu	-28437	NM_001098817	125476	Hs.464903	NM_194281	ENSG00000153391	INO80C	C18orf37|IES6|hIes6	INO80 complex subunit C	protein-coding
ETV6_merge_peak_56386	chr9	33035239	33036279	+	0	NA	intron (NM_001539, intron 6 of 8)	AluSq2|SINE|Alu	10486	NM_001539	3301	Hs.445203	NM_001539	ENSG00000086061	DNAJA1	DJ-2|DjA1|HDJ2|HSDJ|HSJ-2|HSJ2|HSPF4|NEDD7|hDJ-2	DnaJ heat shock protein family (Hsp40) member A1	protein-coding
ETV6_merge_peak_57041	chr9	89841315	89841837	+	0	NA	Intergenic	L2|LINE|L2	-127840	NR_109791	101927847	Hs.584312	NR_109791		LOC101927847	-	uncharacterized LOC101927847	ncRNA
ETV6_merge_peak_55827	chr8	130045071	130049007	+	0	NA	Intergenic	MIRb|SINE|MIR	-29910	NM_001353270	51571	Hs.126941	NM_016623	ENSG00000153310	FAM49B	BM-009|L1	family with sequence similarity 49 member B	protein-coding
ETV6_merge_peak_1099	chr1	20724986	20725434	+	0	NA	intron (NM_001103161, intron 5 of 9)	intron (NM_001103161, intron 5 of 9)	-7203	NM_001122819	57576	Hs.130411	NM_020816	ENSG00000117245	KIF17	KIF17B|KIF3X|KLP-2|OSM-3	kinesin family member 17	protein-coding
ETV6_merge_peak_40402	chr22	37175162	37179267	+	0	NA	Intergenic	Intergenic	-2096	NM_001346222	3560	Hs.474787	NM_000878	ENSG00000100385	IL2RB	CD122|IL15RB|P70-75	interleukin 2 receptor subunit beta	protein-coding
ETV6_merge_peak_39248	chr21	42901460	42902182	+	0	NA	intron (NM_001001503, intron 2 of 2)	MIR|SINE|MIR	8512	NM_001001503	4731	Hs.473937	NM_021075	ENSG00000160194	NDUFV3	CI-10k|CI-9KD	NADH:ubiquinone oxidoreductase subunit V3	protein-coding
ETV6_merge_peak_55974	chr8	133385247	133385980	+	0	NA	Intergenic	Intergenic	-88309	NM_001258433	10397	Hs.372914	NM_006096	ENSG00000104419	NDRG1	CAP43|CMT4D|DRG-1|DRG1|GC4|HMSNL|NDR1|NMSL|PROXY1|RIT42|RTP|TARG1|TDD5	N-myc downstream regulated 1	protein-coding
ETV6_merge_peak_36457	chr2	239893545	239893988	+	0	NA	intron (NR_136158, intron 10 of 10)	intron (NR_136158, intron 10 of 10)	49328	NR_039949	100616417		NR_039949	ENSG00000264279	MIR4786	mir-4786	microRNA 4786	ncRNA
ETV6_merge_peak_29963	chr19	17731727	17732885	+	0	NA	intron (NM_018174, intron 5 of 6)	L1M4|LINE|L1	12150	NM_001308363	55201	Hs.66048	NM_018174	ENSG00000130479	MAP1S	BPY2IP1|C19orf5|MAP8|VCY2IP-1|VCY2IP1	microtubule associated protein 1S	protein-coding
ETV6_merge_peak_56198	chr8	143281387	143282240	+	0	NA	promoter-TSS (NR_120682)	promoter-TSS (NR_120682)	-113	NR_120683	100507316	Hs.446671	NR_120682	ENSG00000253716	MINCR	LINC01604	MYC-induced long non-coding RNA	ncRNA
ETV6_merge_peak_19708	chr15	70383233	70384232	+	0	NA	Intergenic	Intergenic	122196	NR_146562	105370880		NR_146562	ENSG00000259473	LINC02205	-	long intergenic non-protein coding RNA 2205	ncRNA
ETV6_merge_peak_35987	chr2	231648281	231649336	+	0	NA	Intergenic	Intergenic	55944	NM_152614	165100	Hs.98104	NM_152614	ENSG00000177673	TEX44	C2orf57	testis expressed 44	protein-coding
ETV6_merge_peak_26748	chr17	74392174	74394240	+	0	NA	Intergenic	MLT1J2|LTR|ERVL-MaLR	25701	NM_001331076	350383	Hs.574368	NM_181790	ENSG00000257008	GPR142	GPRg1b|PGR2	G protein-coupled receptor 142	protein-coding
ETV6_merge_peak_35396	chr2	200199565	200200494	+	0	NA	Intergenic	L1PBa|LINE|L1	-105850	NM_015535	26010	Hs.120323	NM_015535	ENSG00000196141	SPATS2L	DNAPTP6|SGNP	spermatogenesis associated serine rich 2 like	protein-coding
ETV6_merge_peak_25997	chr17	50847616	50848170	+	0	NA	Intergenic	Intergenic	12307	NM_175575	124857	Hs.211475	NM_175575	ENSG00000173714	WFIKKN2	GASP-1|WFDC20B|WFIKKNRP|hGASP-1	WAP, follistatin/kazal, immunoglobulin, kunitz and netrin domain containing 2	protein-coding
ETV6_merge_peak_22341	chr16	57609743	57610808	+	0	NA	Intergenic	Intergenic	-9463	NM_001370428	9289	Hs.513633	NM_005682	ENSG00000205336	ADGRG1	BFPP|BPPR|GPR56|TM7LN4|TM7XN1	adhesion G protein-coupled receptor G1	protein-coding
ETV6_merge_peak_37988	chr20	47815984	47816779	+	0	NA	Intergenic	L2a|LINE|L2	-29765	NM_001161841	55959	Hs.162016	NM_018837	ENSG00000196562	SULF2	HSULF-2	sulfatase 2	protein-coding
ETV6_merge_peak_44116	chr3	153312099	153313054	+	0	NA	Intergenic	AluSx3|SINE|Alu	150350	NM_002886	5912	Hs.98643	NM_002886	ENSG00000181467	RAP2B	-	RAP2B, member of RAS oncogene family	protein-coding
ETV6_merge_peak_44509	chr3	187744549	187745824	+	0	NA	intron (NM_001706, intron 1 of 9)	intron (NM_001706, intron 1 of 9)	282	NM_001706	604	Hs.478588	NM_001706	ENSG00000113916	BCL6	BCL5|BCL6A|LAZ3|ZBTB27|ZNF51	BCL6 transcription repressor	protein-coding
ETV6_merge_peak_42100	chr3	37947080	37947603	+	0	NA	intron (NM_005808, intron 2 of 6)	AluSq2|SINE|Alu	-22063	NR_029499	407015		NR_029499	ENSG00000199075	MIR26A1	MIR26A|MIRN26A1|mir-26a-1	microRNA 26a-1	ncRNA
ETV6_merge_peak_3086	chr1	93672406	93672885	+	0	NA	intron (NM_001261409, intron 2 of 11)	intron (NM_001261409, intron 2 of 11)	8725	NM_001261409	8412	Hs.36958	NM_003567	ENSG00000137936	BCAR3	AND-34|NSP2|SH2D3B	BCAR3 adaptor protein, NSP family member	protein-coding
ETV6_merge_peak_30874	chr19	43683704	43684414	+	0	NA	Intergenic	AluSx1|SINE|Alu	-13713	NM_001005376	5329	Hs.466871	NM_002659	ENSG00000011422	PLAUR	CD87|U-PAR|UPAR|URKR	plasminogen activator, urokinase receptor	protein-coding
ETV6_merge_peak_2256	chr1	41279535	41281810	+	0	NA	Intergenic	Intergenic	-38366	NM_001172219	22955	Hs.571874	NM_012236	ENSG00000010803	SCMH1	Scml3	Scm polycomb group protein homolog 1	protein-coding
ETV6_merge_peak_7663	chr10	71774637	71777102	+	0	NA	intron (NM_022124, intron 36 of 67)	intron (NM_022124, intron 36 of 67)	-2349	NM_022153	64115	Hs.47382	NM_022153	ENSG00000107738	VSIR	B7-H5|B7H5|C10orf54|DD1alpha|Dies1|GI24|PD-1H|PP2135|SISP1|VISTA	V-set immunoregulatory receptor	protein-coding
ETV6_merge_peak_2062	chr1	36386185	36387087	+	0	NA	promoter-TSS (NM_001282547)	promoter-TSS (NM_001282547)	-712	NM_001282546	83931	Hs.471768	NM_032017	ENSG00000196182	STK40	SHIK|SgK495	serine/threonine kinase 40	protein-coding
ETV6_merge_peak_29649	chr19	14166882	14167629	+	0	NA	intron (NM_001008701, intron 4 of 23)	intron (NM_001008701, intron 4 of 23)	30103	NR_045214	100507373	Hs.720437	NR_045214	ENSG00000267169	LOC100507373	-	uncharacterized LOC100507373	ncRNA
ETV6_merge_peak_26705	chr17	73981429	73982470	+	0	NA	Intergenic	Intergenic	-153412	NR_027146	283982	Hs.464079	NM_182564		LINC00469	C17orf54	long intergenic non-protein coding RNA 469	ncRNA
ETV6_merge_peak_5271	chr1	207310688	207311134	+	0	NA	Intergenic	AluY|SINE|Alu	-10767	NM_001114752	1604	Hs.126517	NM_000574	ENSG00000196352	CD55	CHAPLE|CR|CROM|DAF|TC	CD55 molecule (Cromer blood group)	protein-coding
ETV6_merge_peak_8208	chr10	87934638	87935116	+	0	NA	intron (NM_001304717, intron 6 of 9)	AluSc|SINE|Alu	71252	NM_001304717	5728	Hs.500466	NM_000314	ENSG00000171862	PTEN	10q23del|BZS|CWS1|DEC|GLM2|MHAM|MMAC1|PTEN1|PTENbeta|TEP1	phosphatase and tensin homolog	protein-coding
ETV6_merge_peak_5835	chr1	231211225	231211932	+	0	NA	intron (NM_001300889, intron 10 of 11)	intron (NM_001300889, intron 10 of 11)	-23951	NM_001256615	149373	Hs.632505	NM_001256615	ENSG00000235710	LOC149373	-	uncharacterized LOC149373	protein-coding
ETV6_merge_peak_52603	chr7	66076495	66076972	+	0	NA	intron (NM_000048, intron 2 of 16)	MIR1_Amn|SINE|MIR	914	NM_001024944	435	Hs.632015	NM_000048	ENSG00000126522	ASL	ASAL	argininosuccinate lyase	protein-coding
ETV6_merge_peak_29025	chr19	5364693	5365359	+	0	NA	Intergenic	Intergenic	-24214	NM_130855	5802	Hs.744928	NM_002850	ENSG00000105426	PTPRS	PTPSIGMA|R-PTP-S|R-PTP-sigma	protein tyrosine phosphatase receptor type S	protein-coding
ETV6_merge_peak_26411	chr17	64386703	64388328	+	0	NA	intron (NM_000442, intron 2 of 15)	intron (NM_000442, intron 2 of 15)	3345	NM_000442	5175	Hs.376675	NM_000442	ENSG00000261371	PECAM1	CD31|CD31/EndoCAM|GPIIA'|PECA1|PECAM-1|endoCAM	platelet and endothelial cell adhesion molecule 1	protein-coding
ETV6_merge_peak_55343	chr8	85252803	85253235	+	0	NA	intron (NM_198584, intron 2 of 6)	AluSp|SINE|Alu	7561	NM_198584	377677	Hs.127189	NM_198584	ENSG00000185015	CA13	CAXIII	carbonic anhydrase 13	protein-coding
ETV6_merge_peak_36058	chr2	233107966	233108840	+	0	NA	intron (NM_001017915, intron 2 of 26).2	MIRb|SINE|MIR	48061	NM_005541	3635	Hs.262886	NM_005541	ENSG00000168918	INPP5D	SHIP|SHIP-1|SHIP1|SIP-145|hp51CN|p150Ship	inositol polyphosphate-5-phosphatase D	protein-coding
ETV6_merge_peak_12761	chr11	132023539	132024007	+	0	NA	intron (NR_147849, intron 2 of 6)	(TTG)n|Simple_repeat|Simple_repeat	112955	NM_001352002	50863	Hs.504352	NM_016522	ENSG00000182667	NTM	CEPU-1|HNT|IGLON2|NTRI	neurotrimin	protein-coding
ETV6_merge_peak_32156	chr2	11002829	11003812	+	0	NA	Intergenic	MLT1C|LTR|ERVL-MaLR	91386	NM_002236	3754	Hs.23735	NM_002236	ENSG00000162975	KCNF1	IK8|KCNF|KV5.1|kH1	potassium voltage-gated channel modifier subfamily F member 1	protein-coding
ETV6_merge_peak_30080	chr19	18555982	18557314	+	0	NA	Intergenic	AluSx3|SINE|Alu	-1114	NM_001171948	79036	Hs.714548	NM_024069	ENSG00000105700	KXD1	BORCS4|C10orf50|C19orf50|KXDL|MST096|MSTP096	KxDL motif containing 1	protein-coding
ETV6_merge_peak_39201	chr21	42301968	42303278	+	0	NA	Intergenic	Intergenic	12973	NM_003226	7033	Hs.82961	NM_003226	ENSG00000160180	TFF3	ITF|P1B|TFI	trefoil factor 3	protein-coding
ETV6_merge_peak_30225	chr19	29640876	29641590	+	0	NA	Intergenic	FLAM_C|SINE|Alu	-24228	NM_024310	79156	Hs.466383	NM_024310	ENSG00000166289	PLEKHF1	APPD|LAPF|PHAFIN1|ZFYVE15	pleckstrin homology and FYVE domain containing 1	protein-coding
ETV6_merge_peak_52964	chr7	77603875	77604527	+	0	NA	intron (NM_001131009, intron 7 of 16)	intron (NM_001131009, intron 7 of 16)	66158	NM_001131008	5782	Hs.61812	NM_002835	ENSG00000127947	PTPN12	PTP-PEST|PTPG1	protein tyrosine phosphatase non-receptor type 12	protein-coding
ETV6_merge_peak_47236	chr5	134463183	134463729	+	0	NA	Intergenic	MIRb|SINE|MIR	-28409	NR_105044	102546229		NR_105044		LOC102546229	-	uncharacterized LOC102546229	ncRNA
ETV6_merge_peak_11847	chr11	76714770	76717369	+	0	NA	intron (NR_024042, intron 6 of 20)	intron (NR_024042, intron 6 of 20)	5720	NR_024042	390226	Hs.440026	NR_024042		GUCY2EP	GC-E|GCD|GUCY2E	guanylate cyclase 2E, pseudogene	pseudo
ETV6_merge_peak_20115	chr15	78983101	78983777	+	0	NA	intron (NM_001145648, intron 23 of 26)	intron (NM_001145648, intron 23 of 26)	4550	NR_148998	100129540	Hs.459035	NR_148998	ENSG00000177699	LOC100129540	-	uncharacterized LOC100129540	ncRNA
ETV6_merge_peak_594	chr1	12597921	12598420	+	0	NA	intron (NM_004753, intron 1 of 5)	intron (NM_004753, intron 1 of 5)	-1557	NM_001324370	9249	Hs.289347	NM_004753	ENSG00000162496	DHRS3	DD83.1|RDH17|Rsdr1|SDR1|SDR16C1|retSDR1	dehydrogenase/reductase 3	protein-coding
ETV6_merge_peak_43218	chr3	72247278	72248145	+	0	NA	Intergenic	LTR16E1|LTR|ERVL	96454	NR_038221	201617	Hs.382623	NR_038221	ENSG00000243083	LINC00870	-	long intergenic non-protein coding RNA 870	ncRNA
ETV6_merge_peak_38915	chr21	35205140	35207586	+	0	NA	Intergenic	Intergenic	-157065	NM_001754	861	Hs.149261	NM_001754	ENSG00000159216	RUNX1	AML1|AML1-EVI-1|AMLCR1|CBF2alpha|CBFA2|EVI-1|PEBP2aB|PEBP2alpha	RUNX family transcription factor 1	protein-coding
ETV6_merge_peak_14894	chr12	110455936	110456430	+	0	NA	intron (NM_001164372, intron 4 of 7)	AluSq|SINE|Alu	-5772	NM_001287222	10094	Hs.524741	NM_001278556	ENSG00000111229	ARPC3	ARC21|p21-Arc	actin related protein 2/3 complex subunit 3	protein-coding
ETV6_merge_peak_46543	chr5	43006978	43008861	+	0	NA	Intergenic	MER61D|LTR|ERV1	10892	NR_104649	648987	Hs.649468	NR_034085	ENSG00000177738	LOC648987	-	uncharacterized LOC648987	ncRNA
ETV6_merge_peak_26306	chr17	62773180	62773784	+	0	NA	intron (NM_001288780, intron 4 of 10)	L2a|LINE|L2	33158	NM_001100875	162333	Hs.665663	NM_152598	ENSG00000173838	2010-03-01	MARCH-X|RNF190	membrane associated ring-CH-type finger 10	protein-coding
ETV6_merge_peak_11803	chr11	76247118	76247876	+	0	NA	Intergenic	AluSz|SINE|Alu	-40995	NM_004626	7481	Hs.108219	NM_004626	ENSG00000085741	WNT11	HWNT11	Wnt family member 11	protein-coding
ETV6_merge_peak_12130	chr11	113369945	113370677	+	0	NA	intron (NR_147891, intron 22 of 22)	intron (NR_147891, intron 22 of 22)	-17468	NM_178510	255239	Hs.448473	NM_178510	ENSG00000170209	ANKK1	PKK2|sgK288	ankyrin repeat and kinase domain containing 1	protein-coding
ETV6_merge_peak_7891	chr10	78236448	78236917	+	0	NA	Intergenic	Intergenic	-11943	NR_038985	100132987	Hs.55047	NR_038985	ENSG00000230417	LINC00856	-	long intergenic non-protein coding RNA 856	ncRNA
ETV6_merge_peak_29743	chr19	15280983	15282037	+	0	NA	intron (NM_001330384, intron 1 of 11)	intron (NM_001330384, intron 1 of 11)	-1059	NM_014299	23476	Hs.187763	NM_014299	ENSG00000141867	BRD4	CAP|HUNK1|HUNKI|MCAP	bromodomain containing 4	protein-coding
ETV6_merge_peak_47206	chr5	133931341	133935342	+	0	NA	Intergenic	Intergenic	19664	NR_131252	105664404	Hs.582536	NR_131252	ENSG00000249073	WSPAR	LncTCF7|TCONS_00009511	WNT signaling pathway activating non-coding RNA	ncRNA
ETV6_merge_peak_48313	chr5	173297255	173297724	+	0	NA	Intergenic	LTR16|LTR|ERVL	-6241	NR_162132	113219469		NR_162132		MIR12118	-	microRNA 12118	ncRNA
ETV6_merge_peak_9616	chr11	3798205	3798650	+	0	NA	promoter-TSS (NM_001365127)	promoter-TSS (NM_001365127)	529	NR_104271	27315	Hs.133968	NM_014489	ENSG00000148985	PGAP2	CWH43-N|FRAG1|HPMRS3|MRT17|MRT21	post-GPI attachment to proteins 2	protein-coding
ETV6_merge_peak_36223	chr2	237223202	237223711	+	0	NA	Intergenic	Intergenic	137567	NM_006710	10920	Hs.531713	NM_006710	ENSG00000198612	COPS8	COP9|CSN8|SGN8	COP9 signalosome subunit 8	protein-coding
ETV6_merge_peak_36528	chr2	241155682	241158833	+	0	NA	intron (NM_001282410, intron 2 of 8)	intron (NM_001282410, intron 2 of 8)	6790	NM_002712	5510	Hs.36587	NM_002712	ENSG00000115685	PPP1R7	SDS22	protein phosphatase 1 regulatory subunit 7	protein-coding
ETV6_merge_peak_17147	chr14	50032243	50032866	+	0	NA	intron (NR_131171, intron 6 of 8)	intron (NR_131171, intron 6 of 8)	-25034	NR_126498	283551	Hs.292580	NM_001012706	ENSG00000214900	LINC01588	C14orf182	long intergenic non-protein coding RNA 1588	ncRNA
ETV6_merge_peak_56915	chr9	88339687	88340269	+	0	NA	Intergenic	AluSg|SINE|Alu	-48466	NM_006717	10927	Hs.146804	NM_006717	ENSG00000106723	SPIN1	SPIN|TDRD24	spindlin 1	protein-coding
ETV6_merge_peak_27445	chr17	81674045	81674732	+	0	NA	TTS (NM_199287)	TTS (NM_199287)	7651	NM_199287	339230	Hs.744125	NM_199287	ENSG00000185298	CCDC137	RaRF	coiled-coil domain containing 137	protein-coding
ETV6_merge_peak_3728	chr1	151293467	151294027	+	0	NA	intron (NM_001369626, intron 11 of 12)	intron (NM_001369626, intron 11 of 12)	11448	NM_020832	57592	Hs.186756	NM_020832	ENSG00000143373	ZNF687	PDB6	zinc finger protein 687	protein-coding
ETV6_merge_peak_53819	chr7	140494124	140496361	+	0	NA	Intergenic	Intergenic	-15673	NR_117084	23608	Hs.744883	NM_013446	ENSG00000133606	MKRN1	RNF61	makorin ring finger protein 1	protein-coding
ETV6_merge_peak_41061	chr22	44216000	44216880	+	0	NA	Intergenic	(ACAT)n|Simple_repeat|Simple_repeat	35515	NM_022141	64098	Hs.658995	NM_022141	ENSG00000138964	PARVG	-	parvin gamma	protein-coding
ETV6_merge_peak_39609	chr22	19946868	19947890	+	0	NA	intron (NM_001362828, intron 1 of 5)	LTR13|LTR|ERVK	-3523	NM_001135161	1312	Hs.370408	NM_000754	ENSG00000093010	COMT	HEL-S-98n	catechol-O-methyltransferase	protein-coding
ETV6_merge_peak_28736	chr19	2126096	2126576	+	0	NA	intron (NM_003938, intron 9 of 29)	intron (NM_003938, intron 9 of 29)	25230	NM_001261826	8943	Hs.512815	NM_003938	ENSG00000065000	AP3D1	ADTD|HPS10|hBLVR	adaptor related protein complex 3 subunit delta 1	protein-coding
ETV6_merge_peak_19464	chr15	66898183	66900115	+	0	NA	Intergenic	MLT1L|LTR|ERVL-MaLR	57366	NR_135687	102723481	Hs.512978	NR_135687	ENSG00000259289	LINC02206	-	long intergenic non-protein coding RNA 2206	ncRNA
ETV6_merge_peak_38144	chr20	50044594	50045603	+	0	NA	Intergenic	Intergenic	-3469	NR_051976	100887755	Hs.195705	NR_051976		TRERNA1	LINC00651|treRNA	translation regulatory long non-coding RNA 1	ncRNA
ETV6_merge_peak_50021	chr6	42312442	42313851	+	0	NA	intron (NM_001297573, intron 3 of 17)	intron (NM_001297573, intron 3 of 17)	-95285	NM_018141	55173	Hs.380887	NM_018141	ENSG00000048544	MRPS10	MRP-S10|PNAS-122	mitochondrial ribosomal protein S10	protein-coding
ETV6_merge_peak_18685	chr15	22252723	22254586	+	0	NA	Intergenic	Intergenic	-4960	NR_033735	646396	Hs.451294	NR_033735		REREP3	-	arginine-glutamic acid dipeptide repeats pseudogene 3	pseudo
ETV6_merge_peak_25035	chr17	30952495	30954657	+	0	NA	intron (NM_001346714, intron 8 of 10)	AluSx1|SINE|Alu	-17463	NM_032322	84282	Hs.29874	NM_032322	ENSG00000181481	RNF135	L13|MMFD|REUL|Riplet	ring finger protein 135	protein-coding
ETV6_merge_peak_22428	chr16	58683690	58685654	+	0	NA	promoter-TSS (NM_018231)	promoter-TSS (NM_018231)	98	NM_001369609	55238	Hs.10499	NM_018231	ENSG00000103042	SLC38A7	SNAT7	solute carrier family 38 member 7	protein-coding
ETV6_merge_peak_59378	chrX	130091526	130092411	+	0	NA	intron (NM_001127197, intron 1 of 8)	intron (NM_001127197, intron 1 of 8)	18532	NM_001421	2000	Hs.271940	NM_001421	ENSG00000102034	ELF4	ELFR|MEF	E74 like ETS transcription factor 4	protein-coding
ETV6_merge_peak_18546	chr14	103321898	103322336	+	0	NA	Intergenic	(TAAT)n|Simple_repeat|Simple_repeat	4833	NR_135269	105378183	Hs.132624	NR_135269		LOC105378183	-	uncharacterized LOC105378183	ncRNA
ETV6_merge_peak_3705	chr1	150978615	150979729	+	0	NA	Intergenic	Intergenic	-3120	NM_003568	8416	Hs.3346	NM_003568	ENSG00000143412	ANXA9	ANX31	annexin A9	protein-coding
ETV6_merge_peak_22206	chr16	56295522	56296003	+	0	NA	intron (NM_138736, intron 3 of 7)	intron (NM_138736, intron 3 of 7)	50242	NR_037499	100500891		NR_037499	ENSG00000265281	MIR3935	-	microRNA 3935	ncRNA
ETV6_merge_peak_4092	chr1	156782927	156783860	+	0	NA	intron (NM_005973, intron 2 of 6)	intron (NM_005973, intron 2 of 6)	15858	NM_005973	5546	Hs.516948	NM_005973	ENSG00000143294	PRCC	RCCP1|TPRC	proline rich mitotic checkpoint control factor	protein-coding
ETV6_merge_peak_3080	chr1	93591811	93593627	+	0	NA	intron (NR_034091, intron 1 of 3)	intron (NR_034091, intron 1 of 3)	751	NR_034091	100129046	Hs.729244	NR_034091		LOC100129046	-	uncharacterized LOC100129046	ncRNA
ETV6_merge_peak_10066	chr11	33228847	33229364	+	0	NA	Intergenic	AluY|SINE|Alu	-27567	NM_001278163	10114	Hs.201918	NM_005734	ENSG00000110422	HIPK3	DYRK6|FIST3|PKY|YAK1	homeodomain interacting protein kinase 3	protein-coding
ETV6_merge_peak_17032	chr14	24411629	24412231	+	0	NA	intron (NM_025081, intron 6 of 8)	intron (NM_025081, intron 6 of 8)	12927	NM_025081	57523	Hs.288348	NM_025081	ENSG00000205978	NYNRIN	CGIN1|KIAA1305	NYN domain and retroviral integrase containing	protein-coding
ETV6_merge_peak_40002	chr22	28819203	28819682	+	0	NA	Intergenic	Intergenic	-18870	NM_001079539	7494	Hs.437638	NM_005080	ENSG00000100219	XBP1	TREB-5|TREB5|XBP-1|XBP2	X-box binding protein 1	protein-coding
ETV6_merge_peak_37241	chr20	25316403	25320624	+	0	NA	intron (NM_001042472, intron 4 of 12)	intron (NM_001042472, intron 4 of 12)	70428	NM_002862	5834	Hs.368157	NM_002862	ENSG00000100994	PYGB	GPBB	glycogen phosphorylase B	protein-coding
ETV6_merge_peak_21803	chr16	29333397	29336783	+	0	NA	intron (NR_002939, intron 5 of 8)	intron (NR_002939, intron 5 of 8)	32803	NR_002939	440352	Hs.658149	NR_002939		SNX29P2	RUNDC2C	sorting nexin 29 pseudogene 2	pseudo
ETV6_merge_peak_35624	chr2	217753191	217754074	+	0	NA	intron (NR_026597, intron 1 of 12)	MIR|SINE|MIR	2961	NR_026597	729582	Hs.572788	NR_026597		DIRC3	-	disrupted in renal carcinoma 3	ncRNA
ETV6_merge_peak_3287	chr1	110312362	110313145	+	0	NA	intron (NR_036595, intron 2 of 3)	intron (NR_036595, intron 2 of 3)	26418	NR_036595	440600	Hs.649375	NR_036595	ENSG00000227963	RBM15-AS1	AS-RBM15	RBM15 antisense RNA 1	ncRNA
ETV6_merge_peak_24457	chr17	17043017	17043966	+	0	NA	intron (NM_201274, intron 1 of 23)	intron (NM_201274, intron 1 of 23)	731	NM_015134	23164	Hs.462341	NM_015134	ENSG00000133030	MPRIP	M-RIP|MRIP|RHOIP3|RIP3|p116Rip	myosin phosphatase Rho interacting protein	protein-coding
ETV6_merge_peak_47373	chr5	136046186	136046670	+	0	NA	exon (NM_000358, exon 4 of 17)	exon (NM_000358, exon 4 of 17)	17440	NM_000358	7045	Hs.369397	NM_000358	ENSG00000120708	TGFBI	BIGH3|CDB1|CDG2|CDGG1|CSD|CSD1|CSD2|CSD3|EBMD|LCD1	transforming growth factor beta induced	protein-coding
ETV6_merge_peak_57531	chr9	108683400	108684048	+	0	NA	Intergenic	Intergenic	172262	NM_006686	10880	Hs.534390	NM_006686	ENSG00000148156	ACTL7B	Tact1	actin like 7B	protein-coding
ETV6_merge_peak_11665	chr11	74696533	74697309	+	0	NA	intron (NM_001304390, intron 10 of 10)	intron (NM_001304390, intron 10 of 10)	14446	NM_001304417	25884	Hs.432379	NM_015424	ENSG00000054938	CHRDL2	BNF1|CHL2	chordin like 2	protein-coding
ETV6_merge_peak_22237	chr16	56866874	56868361	+	0	NA	intron (NM_001126108, intron 2 of 25)	MIR3|SINE|MIR	2410	NM_001126107	6559	Hs.669115	NM_000339	ENSG00000070915	SLC12A3	NCC|NCCT|TSC	solute carrier family 12 member 3	protein-coding
ETV6_merge_peak_42425	chr3	46221432	46222875	+	0	NA	Intergenic	Intergenic	-13840	NM_001295	1230	Hs.301921	NM_001295	ENSG00000163823	CCR1	CD191|CKR-1|CKR1|CMKBR1|HM145|MIP1aR|SCYAR1	C-C motif chemokine receptor 1	protein-coding
ETV6_merge_peak_33169	chr2	54604096	54605251	+	0	NA	intron (NM_178313, intron 2 of 30)	intron (NM_178313, intron 2 of 30)	46279	NM_178313	6711	Hs.503178	NM_003128	ENSG00000115306	SPTBN1	ELF|HEL102|SPTB2|betaSpII	spectrin beta, non-erythrocytic 1	protein-coding
ETV6_merge_peak_17550	chr14	69622116	69622997	+	0	NA	intron (NM_014734, intron 1 of 5)	intron (NM_014734, intron 1 of 5)	10960	NM_014734	9766	Hs.440025	NM_014734	ENSG00000100647	SUSD6	DRAGO|KIAA0247	sushi domain containing 6	protein-coding
ETV6_merge_peak_27872	chr18	13297175	13297607	+	0	NA	intron (NM_181482, intron 2 of 5)	intron (NM_181482, intron 2 of 5)	19286	NM_181481	753	Hs.697787	NM_004338	ENSG00000168675	LDLRAD4	C18orf1	low density lipoprotein receptor class A domain containing 4	protein-coding
ETV6_merge_peak_11935	chr11	85853967	85854910	+	0	NA	promoter-TSS (NM_173556)	promoter-TSS (NM_173556)	-663	NM_001286159	220047	Hs.567774	NM_173556	ENSG00000150676	CCDC83	CT148|HSD9|KP-CoT-23	coiled-coil domain containing 83	protein-coding
ETV6_merge_peak_57521	chr9	108075810	108076342	+	0	NA	Intergenic	Intergenic	-586307	NM_001314052	9314	Hs.376206	NM_004235	ENSG00000136826	KLF4	EZF|GKLF	Kruppel like factor 4	protein-coding
ETV6_merge_peak_40227	chr22	35376555	35378071	+	0	NA	Intergenic	Intergenic	-3783	NM_002133	3162	Hs.517581	NM_002133	ENSG00000100292	HMOX1	HMOX1D|HO-1|HSP32|bK286B10	heme oxygenase 1	protein-coding
ETV6_merge_peak_23402	chr16	87463670	87466784	+	0	NA	intron (NM_015144, intron 1 of 12)	L2a|LINE|L2	26627	NM_015144	23174	Hs.156231	NM_015144	ENSG00000140948	ZCCHC14	BDG-29|BDG29	zinc finger CCHC-type containing 14	protein-coding
ETV6_merge_peak_22991	chr16	81536769	81538067	+	0	NA	intron (NM_030629, intron 1 of 20)	AluSz|SINE|Alu	3516	NR_107008	102465840		NR_107008	ENSG00000277255	MIR7854	hsa-mir-7854	microRNA 7854	ncRNA
ETV6_merge_peak_55394	chr8	95192165	95192644	+	0	NA	Intergenic	MLT1A0|LTR|ERVL-MaLR	23970	NR_046232	619344	Hs.741630	NR_046232	ENSG00000253351	LINC01298	C8orf69	long intergenic non-protein coding RNA 1298	ncRNA
ETV6_merge_peak_3394	chr1	112887803	112888430	+	0	NA	Intergenic	AluSc|SINE|Alu	6066	NR_162120	113218506		NR_162120		MIR11399	-	microRNA 11399	ncRNA
ETV6_merge_peak_12526	chr11	122663120	122664173	+	0	NA	intron (NM_001363365, intron 1 of 13)	intron (NM_001363365, intron 1 of 13)	7924	NM_001363365	84959	Hs.444075	NM_032873	ENSG00000154127	UBASH3B	STS-1|STS1|TULA-2|TULA2|p70	ubiquitin associated and SH3 domain containing B	protein-coding
ETV6_merge_peak_30272	chr19	31330159	31330651	+	0	NA	intron (NR_138034, intron 1 of 1)	intron (NR_138034, intron 1 of 1)	19031	NR_138036	57616	Hs.278436	NM_020856	ENSG00000121297	TSHZ3	TSH3|ZNF537	teashirt zinc finger homeobox 3	protein-coding
ETV6_merge_peak_53776	chr7	139961731	139962789	+	0	NA	intron (NM_001366537, intron 8 of 11)	intron (NM_001366537, intron 8 of 11)	101461	NR_130117	64761	Hs.12646	NM_022750	ENSG00000059378	PARP12	ARTD12|MST109|MSTP109|ZC3H1|ZC3HDC1	poly(ADP-ribose) polymerase family member 12	protein-coding
ETV6_merge_peak_46252	chr5	1537665	1538132	+	0	NA	Intergenic	MLT1B|LTR|ERVL-MaLR	-13938	NM_024830	79888	Hs.368853	NM_024830	ENSG00000153395	LPCAT1	AGPAT10|AGPAT9|AYTL2|LPCAT-1|PFAAP3|lpcat|lysoPAFAT	lysophosphatidylcholine acyltransferase 1	protein-coding
ETV6_merge_peak_26518	chr17	67260851	67261568	+	0	NA	intron (NR_136398, intron 3 of 3)	AluSx1|SINE|Alu	-16013	NM_001330447	9931	Hs.370140	NM_014877	ENSG00000198265	HELZ	DHRC|DRHC|HUMORF5	helicase with zinc finger	protein-coding
ETV6_merge_peak_43733	chr3	128226428	128227799	+	0	NA	intron (NM_021937, intron 1 of 6)	intron (NM_021937, intron 1 of 6)	-73199	NM_001319086	8607	Hs.272822	NM_003707	ENSG00000175792	RUVBL1	ECP-54|ECP54|INO80H|NMP 238|NMP238|PONTIN|Pontin52|RVB1|TIH1|TIP49|TIP49A	RuvB like AAA ATPase 1	protein-coding
ETV6_merge_peak_53085	chr7	99566967	99567445	+	0	NA	intron (NM_001363334, intron 2 of 2)	intron (NM_001363334, intron 2 of 2)	8372	NM_001363333	79027	Hs.599798	NM_024061	ENSG00000197343	ZNF655	VIK|VIK-1	zinc finger protein 655	protein-coding
ETV6_merge_peak_32312	chr2	20491672	20492649	+	0	NA	intron (NR_157978, intron 1 of 3)	intron (NR_157978, intron 1 of 3)	9364	NR_157978	107985856		NR_157978		LOC107985856	-	uncharacterized LOC107985856	ncRNA
ETV6_merge_peak_18081	chr14	91209032	91209566	+	0	NA	intron (NM_001102368, intron 12 of 13)	L1MCa|LINE|L1	35405	NM_001177676	8111	Hs.8882	NM_003485	ENSG00000119714	GPR68	AI2A6|GPR12A|OGR1	G protein-coupled receptor 68	protein-coding
ETV6_merge_peak_4392	chr1	167082397	167083743	+	0	NA	intron (NM_005814, intron 1 of 6)	MamTip2|DNA|hAT-Tip100	7307	NM_005814	10223	Hs.651244	NM_005814	ENSG00000143167	GPA33	A33	glycoprotein A33	protein-coding
ETV6_merge_peak_42658	chr3	49712222	49713150	+	0	NA	non-coding (NR_135218, exon 27 of 39)	non-coding (NR_135218, exon 27 of 39)	6998	NM_198722	386724	Hs.567903	NM_198722	ENSG00000176020	AMIGO3	ALI3|AMIGO-3	adhesion molecule with Ig like domain 3	protein-coding
ETV6_merge_peak_15007	chr12	111437508	111439016	+	0	NA	intron (NM_001291424, intron 1 of 6)	intron (NM_001291424, intron 1 of 6)	3400	NM_001291424	10019	Hs.506784	NM_005475	ENSG00000111252	SH2B3	IDDM20|LNK	SH2B adaptor protein 3	protein-coding
ETV6_merge_peak_35244	chr2	173998476	173999571	+	0	NA	Intergenic	L2c|LINE|L2	-26257	NR_136175	100128905	Hs.456944	NR_136175	ENSG00000260868	LINC01960	-	long intergenic non-protein coding RNA 1960	ncRNA
ETV6_merge_peak_23571	chr16	89087753	89088301	+	0	NA	Intergenic	MLT1F|LTR|ERVL-MaLR	-5782	NM_001243279	197322	Hs.461727	NM_174917	ENSG00000176715	ACSF3	-	acyl-CoA synthetase family member 3	protein-coding
ETV6_merge_peak_8191	chr10	86954875	86956075	+	0	NA	promoter-TSS (NM_001330120)	promoter-TSS (NM_001330120)	-284	NM_001330120	6623	Hs.349470	NM_003087	ENSG00000173267	SNCG	BCSG1|SR	synuclein gamma	protein-coding
ETV6_merge_peak_25919	chr17	50192519	50192995	+	0	NA	intron (NM_000088, intron 27 of 50)	intron (NM_000088, intron 27 of 50)	8882	NM_000088	1277	Hs.172928	NM_000088	ENSG00000108821	COL1A1	EDSARTH1|EDSC|OI1|OI2|OI3|OI4	collagen type I alpha 1 chain	protein-coding
ETV6_merge_peak_13035	chr12	6039733	6041036	+	0	NA	promoter-TSS (NR_145989)	promoter-TSS (NR_145989)	-201	NR_145989	109729112		NR_145989		SNORA120	-	small nucleolar RNA, H/ACA box 120	snoRNA
ETV6_merge_peak_39003	chr21	38494124	38495016	+	0	NA	intron (NR_111949, intron 3 of 4)	intron (NR_111949, intron 3 of 4)	3907	NM_182918	2078	Hs.473819	NM_004449	ENSG00000157554	ERG	erg-3|p55	ETS transcription factor ERG	protein-coding
ETV6_merge_peak_52550	chr7	55495835	55496395	+	0	NA	intron (NM_001321248, intron 2 of 3)	intron (NM_001321248, intron 2 of 3)	30765	NM_001321251	81552	Hs.488307	NM_030796	ENSG00000154978	VOPP1	ECOP|GASP|WBP1L2	VOPP1 WW domain binding protein	protein-coding
ETV6_merge_peak_13699	chr12	49221272	49222339	+	0	NA	Intergenic	AluY|SINE|Alu	-6121	NM_001303114	84790	Hs.652390	NM_032704	ENSG00000167553	TUBA1C	TUBA6|bcm948	tubulin alpha 1c	protein-coding
ETV6_merge_peak_13713	chr12	49559176	49559633	+	0	NA	intron (NM_001012300, intron 11 of 13)	intron (NM_001012300, intron 11 of 13)	7035	NM_001012300	10445	Hs.25313	NM_006337	ENSG00000187778	MCRS1	ICP22BP|INO80Q|MCRS2|MSP58|P78	microspherule protein 1	protein-coding
ETV6_merge_peak_17320	chr14	64636308	64636976	+	0	NA	Intergenic	Intergenic	-67782	NM_001308147	26030	Hs.509637	NM_015549	ENSG00000126822	PLEKHG3	ARHGEF43|KIAA0599	pleckstrin homology and RhoGEF domain containing G3	protein-coding
ETV6_merge_peak_8791	chr10	110546258	110546800	+	0	NA	Intergenic	Intergenic	-21162	NM_005445	9126	Hs.24485	NM_005445	ENSG00000108055	SMC3	BAM|BMH|CDLS3|CSPG6|HCAP|SMC3L1	structural maintenance of chromosomes 3	protein-coding
ETV6_merge_peak_35097	chr2	151770070	151770599	+	0	NA	Intergenic	Intergenic	-35847	NM_001164508	4703	Hs.588655	NM_004543	ENSG00000183091	NEB	NEB177D|NEM2	nebulin	protein-coding
ETV6_merge_peak_10327	chr11	46356055	46357980	+	0	NA	intron (NM_001199266, intron 1 of 30)	intron (NM_001199266, intron 1 of 30)	-4589	NM_001105540	8525	Hs.502461	NM_003646	ENSG00000149091	DGKZ	DAGK5|DAGK6|DGK-ZETA|hDGKzeta	diacylglycerol kinase zeta	protein-coding
ETV6_merge_peak_4204	chr1	160062433	160063790	+	0	NA	intron (NM_002241, intron 1 of 1)	intron (NM_002241, intron 1 of 1)	7049	NM_002241	3766	Hs.408960	NM_002241	ENSG00000177807	KCNJ10	BIRK-10|KCNJ13-PEN|KIR1.2|KIR4.1|SESAME	potassium voltage-gated channel subfamily J member 10	protein-coding
ETV6_merge_peak_9186	chr10	124643361	124652009	+	0	NA	intron (NM_014661, intron 4 of 4)	intron (NM_014661, intron 4 of 4)	-56343	NR_120631	101927944	Hs.437448	NR_120630		FAM53B-AS1	-	FAM53B antisense RNA 1	ncRNA
ETV6_merge_peak_23688	chr17	521586	522229	+	0	NA	intron (NM_001128159, intron 19 of 21)	L1ME4a|LINE|L1	-75967	NM_182705	359845	Hs.345588	NM_182705	ENSG00000183688	RFLNB	CFM1|FAM101B	refilin B	protein-coding
ETV6_merge_peak_52935	chr7	76966899	76967422	+	0	NA	Intergenic	AluSz|SINE|Alu	-13662	NR_023383	441263	Hs.675888	NR_023383	ENSG00000265479	DTX2P1-UPK3BP1-PMS2P11	PMS2L11	DTX2P1-UPK3BP1-PMS2P11 readthrough, transcribed pseudogene	pseudo
ETV6_merge_peak_46215	chr5	337351	337797	+	0	NA	intron (NM_020731, intron 1 of 11)	AluJb|SINE|Alu	33398	NM_001242412	57491	Hs.50823	NM_020731	ENSG00000286169	AHRR	AHH|AHHR|bHLHe77	aryl-hydrocarbon receptor repressor	protein-coding
ETV6_merge_peak_6846	chr10	30496001	30496509	+	0	NA	Intergenic	AluSx3|SINE|Alu	61609	NM_001320961	1326	Hs.432453	NM_005204	ENSG00000107968	MAP3K8	AURA2|COT|EST|ESTF|MEKK8|TPL2|Tpl-2|c-COT	mitogen-activated protein kinase kinase kinase 8	protein-coding
ETV6_merge_peak_26481	chr17	66350219	66350930	+	0	NA	intron (NM_002737, intron 2 of 16)	AluJb|SINE|Alu	47961	NM_002737	5578	Hs.531704	NM_002737	ENSG00000154229	PRKCA	AAG6|PKC-alpha|PKCA|PKCI+/-|PKCalpha|PRKACA	protein kinase C alpha	protein-coding
ETV6_merge_peak_22605	chr16	68354823	68357026	+	0	NA	intron (NR_147058, intron 17 of 18)	intron (NR_147058, intron 17 of 18)	44810	NM_001290018	54496	Hs.640229	NM_019023	ENSG00000132600	PRMT7	SBIDDS	protein arginine methyltransferase 7	protein-coding
ETV6_merge_peak_28078	chr18	45334615	45335053	+	0	NA	intron (NM_001371319, intron 4 of 23)	intron (NM_001371319, intron 4 of 23)	121839	NM_001242692	8170	Hs.710927	NM_007163	ENSG00000132874	SLC14A2	HUT2|UT-A2|UT2|UTA|UTR|hUT-A6	solute carrier family 14 member 2	protein-coding
ETV6_merge_peak_11856	chr11	76768537	76770212	+	0	NA	Intergenic	MIR3|SINE|MIR	-12939	NM_001258210	25987	Hs.8361	NM_015516	ENSG00000182704	TSKU	E2IG4|LRRC54|TSK	tsukushi, small leucine rich proteoglycan	protein-coding
ETV6_merge_peak_32123	chr2	10453882	10455162	+	0	NA	intron (NR_110597, intron 4 of 4)	intron (NR_110597, intron 4 of 4)	4794	NR_110597	101929715	Hs.634550	NR_110597		ODC1-DT	lncRNA-MIF	ODC1 divergent transcript	ncRNA
ETV6_merge_peak_36458	chr2	239894935	239895500	+	0	NA	non-coding (NR_136158, exon 10 of 11)	non-coding (NR_136158, exon 10 of 11)	47877	NR_039949	100616417		NR_039949	ENSG00000264279	MIR4786	mir-4786	microRNA 4786	ncRNA
ETV6_merge_peak_41971	chr3	23872325	23872910	+	0	NA	intron (NM_003341, intron 3 of 5)	Charlie1b|DNA|hAT-Charlie	-43928	NM_001253379	6138	Hs.381219	NM_002948	ENSG00000174748	RPL15	DBA12|EC45|L15|RPL10|RPLY10|RPYL10	ribosomal protein L15	protein-coding
ETV6_merge_peak_17239	chr14	56275650	56276546	+	0	NA	intron (NM_021255, intron 2 of 5)	intron (NM_021255, intron 2 of 5)	157687	NM_021255	57161	Hs.657926	NM_021255	ENSG00000139946	PELI2	-	pellino E3 ubiquitin protein ligase family member 2	protein-coding
ETV6_merge_peak_59271	chrX	72123811	72124656	+	0	NA	intron (NM_001013627, intron 1 of 7)	intron (NM_001013627, intron 1 of 7)	7682	NM_001024455	340526	Hs.512180	NM_001024455	ENSG00000242732	RTL5	6430402L03Rik|MAR5|MART5|RGAG4|SIRH8	retrotransposon Gag like 5	protein-coding
ETV6_merge_peak_21916	chr16	30615075	30615744	+	0	NA	Intergenic	Intergenic	-4634	NR_073481	115509	Hs.454685	NM_138447	ENSG00000156853	ZNF689	TIPUH1	zinc finger protein 689	protein-coding
ETV6_merge_peak_55522	chr8	102776649	102777988	+	0	NA	Intergenic	AluSx|SINE|Alu	-29504	NR_149020	401472		NR_149020		GASAL1	GASL1	growth arrest associated lncRNA 1	ncRNA
ETV6_merge_peak_35109	chr2	152319642	152320654	+	0	NA	Intergenic	L1MA2|LINE|L1	-15026	NM_052905	114793	Hs.654630	NM_052905	ENSG00000157827	FMNL2	FHOD2	formin like 2	protein-coding
ETV6_merge_peak_38999	chr21	38404281	38404814	+	0	NA	intron (NM_001243432, intron 5 of 11)	intron (NM_001243432, intron 5 of 11)	-58471	NR_110545	102724678	Hs.635675	NR_110545		LINC01423	-	long intergenic non-protein coding RNA 1423	ncRNA
ETV6_merge_peak_28004	chr18	24379297	24379819	+	0	NA	intron (NM_080597, intron 1 of 27)	HAL1|LINE|L1	18266	NM_080597	114876	Hs.370725	NM_018030	ENSG00000141447	OSBPL1A	ORP-1|ORP1|OSBPL1B	oxysterol binding protein like 1A	protein-coding
ETV6_merge_peak_52266	chr7	43762723	43763568	+	0	NA	intron (NM_001253823, intron 2 of 8)	LTR33|LTR|ERVL	4465	NM_000712	644	Hs.488143	NM_000712	ENSG00000106605	BLVRA	BLVR|BVR|BVRA	biliverdin reductase A	protein-coding
ETV6_merge_peak_34970	chr2	131471667	131472107	+	0	NA	Intergenic	Intergenic	-4232	NM_080386	113457	Hs.503749	NM_080386	ENSG00000075886	TUBA3D	H2-ALPHA|KTCN9|TUBA2	tubulin alpha 3d	protein-coding
ETV6_merge_peak_23686	chr17	503601	504048	+	0	NA	Intergenic	Intergenic	-57884	NM_182705	359845	Hs.345588	NM_182705	ENSG00000183688	RFLNB	CFM1|FAM101B	refilin B	protein-coding
ETV6_merge_peak_35597	chr2	216634334	216634790	+	0	NA	intron (NM_000597, intron 1 of 3)	intron (NM_000597, intron 1 of 3)	1142	NM_000597	3485	Hs.438102	NM_000597	ENSG00000115457	IGFBP2	IBP2|IGF-BP53	insulin like growth factor binding protein 2	protein-coding
ETV6_merge_peak_6712	chr10	18638951	18639414	+	0	NA	intron (NM_001351118, intron 1 of 8)	intron (NM_001351118, intron 1 of 8)	12405	NM_001351118	221078	Hs.396175	NM_182543	ENSG00000241058	NSUN6	4933414E04Rik|ARL5B-AS1|NOPD1	NOP2/Sun RNA methyltransferase 6	protein-coding
ETV6_merge_peak_53933	chr7	150357401	150357953	+	0	NA	Intergenic	Intergenic	-10419	NM_001362746	29803	Hs.647086	NM_013400	ENSG00000214022	REPIN1	AP4|RIP60|ZNF464|Zfp464	replication initiator 1	protein-coding
ETV6_merge_peak_14573	chr12	100066399	100066837	+	0	NA	intron (NM_015054, intron 12 of 20)	AluYf1|SINE|Alu	76256	NM_015054	23074	Hs.572154	NM_015054	ENSG00000111647	UHRF1BP1L	SHIP164	UHRF1 binding protein 1 like	protein-coding
ETV6_merge_peak_11078	chr11	66080329	66081235	+	0	NA	intron (NM_018026, intron 1 of 23)	intron (NM_018026, intron 1 of 23)	10510	NM_018026	55690	Hs.644326	NM_018026	ENSG00000175115	PACS1	MRD17|SHMS	phosphofurin acidic cluster sorting protein 1	protein-coding
ETV6_merge_peak_20604	chr15	98147153	98147945	+	0	NA	Intergenic	Intergenic	-58796	NR_120325	101927332		NR_120325		LINC01582	-	long intergenic non-protein coding RNA 1582	ncRNA
ETV6_merge_peak_36302	chr2	238015920	238016791	+	0	NA	intron (NR_037904, intron 4 of 18)	intron (NR_037904, intron 4 of 18)	-44646	NM_016510	51540	Hs.731909	NM_016510	ENSG00000132330	SCLY	SCL|hSCL	selenocysteine lyase	protein-coding
ETV6_merge_peak_31434	chr19	50025836	50026779	+	0	NA	promoter-TSS (NM_001308420)	promoter-TSS (NM_001308420)	302	NM_001308424	25888	Hs.440553	NM_015428	ENSG00000142528	ZNF473	ZFP100|ZN473	zinc finger protein 473	protein-coding
ETV6_merge_peak_30439	chr19	35783228	35783693	+	0	NA	intron (NM_001366178, intron 15 of 20)	L2a|LINE|L2	7896	NM_001172630	115703	Hs.515364	NM_052948	ENSG00000004777	ARHGAP33	NOMA-GAP|SNX26|TCGAP	Rho GTPase activating protein 33	protein-coding
ETV6_merge_peak_41497	chr3	10008135	10009379	+	0	NA	intron (NR_148535, intron 1 of 2)	intron (NR_148535, intron 1 of 2)	2361	NR_148535	55831	Hs.475392	NM_018447	ENSG00000125037	EMC3	POB|TMEM111	ER membrane protein complex subunit 3	protein-coding
ETV6_merge_peak_33467	chr2	69761519	69763989	+	0	NA	intron (NM_001320700, intron 1 of 12)	intron (NM_001320700, intron 1 of 12)	20620	NM_001365496	307	Hs.422986	NM_001153	ENSG00000196975	ANXA4	ANX4|HEL-S-274|P32.5|PAP-II|PIG28|PP4-X|ZAP36	annexin A4	protein-coding
ETV6_merge_peak_3761	chr1	151856201	151857062	+	0	NA	Intergenic	Intergenic	-2919	NM_182578	284486	Hs.132648	NM_182578	ENSG00000196407	THEM5	ACOT15	thioesterase superfamily member 5	protein-coding
ETV6_merge_peak_36900	chr20	5010643	5011344	+	0	NA	promoter-TSS (NM_203327)	promoter-TSS (NM_203327)	-680	NM_203327	9962	Hs.516866	NM_005116	ENSG00000089057	SLC23A2	NBTL1|SLC23A1|SVCT2|YSPL2	solute carrier family 23 member 2	protein-coding
ETV6_merge_peak_7527	chr10	70779338	70780658	+	0	NA	intron (NR_134531, intron 4 of 9)	MIR3|SINE|MIR	2575	NR_134534	219793	Hs.386698	NM_152710	ENSG00000166220	TBATA	C10orf27|SPATIAL	thymus, brain and testes associated	protein-coding
ETV6_merge_peak_27525	chr17	82837629	82838382	+	0	NA	intron (NM_024702, intron 1 of 2)	intron (NM_024702, intron 1 of 2)	2017	NM_024702	79755	Hs.464391	NM_024702	ENSG00000141579	ZNF750	ZFP750	zinc finger protein 750	protein-coding
ETV6_merge_peak_17971	chr14	89469331	89469902	+	0	NA	intron (NM_001085471, intron 1 of 6)	intron (NM_001085471, intron 1 of 6)	52262	NR_036500	400236	Hs.585207	NR_036500	ENSG00000258920	FOXN3-AS1	-	FOXN3 antisense RNA 1	ncRNA
ETV6_merge_peak_38444	chr20	58723101	58723540	+	0	NA	Intergenic	L1MD3|LINE|L1	30520	NM_024663	79716	Hs.654868	NM_024663	ENSG00000215440	NPEPL1	bA261P9.2	aminopeptidase like 1	protein-coding
ETV6_merge_peak_39869	chr22	24262288	24262885	+	0	NA	non-coding (NR_003714, exon 6 of 7)	non-coding (NR_003714, exon 6 of 7)	-8231	NM_001145468	23384	Hs.474384	NM_015330	ENSG00000100014	SPECC1L	CYTSA|GBBB2|OBLFC1|TBHS	sperm antigen with calponin homology and coiled-coil domains 1 like	protein-coding
ETV6_merge_peak_39996	chr22	28409596	28410211	+	0	NA	intron (NM_001145418, intron 2 of 22)	AluSc|SINE|Alu	-49966	NR_106713	102466081		NR_106713	ENSG00000276162	MIR5739	hsa-mir-5739	microRNA 5739	ncRNA
ETV6_merge_peak_55543	chr8	104340057	104340960	+	0	NA	intron (NM_001257317, intron 1 of 2)	intron (NM_001257317, intron 1 of 2)	682	NM_030788	81501	Hs.652230	NM_030788	ENSG00000164935	DCSTAMP	FIND|TM7SF4|hDC-STAMP	dendrocyte expressed seven transmembrane protein	protein-coding
ETV6_merge_peak_15465	chr12	123082633	123084099	+	0	NA	non-coding (NR_038290, exon 3 of 3)	non-coding (NR_038290, exon 3 of 3)	1982	NR_038290	100507091	Hs.683912	NR_038290	ENSG00000251497	PITPNM2-AS1	-	PITPNM2 antisense RNA 1	ncRNA
ETV6_merge_peak_45436	chr4	38671778	38673488	+	0	NA	intron (NM_016531, intron 1 of 5)	intron (NM_016531, intron 1 of 5)	-8005	NR_026804	79667	Hs.29725	NM_024614	ENSG00000231160	KLF3-AS1	-	KLF3 antisense RNA 1	ncRNA
ETV6_merge_peak_10553	chr11	60945030	60945545	+	0	NA	intron (NM_016582, intron 2 of 7)	MLT1G1|LTR|ERVL-MaLR	6889	NM_016582	51296	Hs.237856	NM_016582	ENSG00000110446	SLC15A3	OCTP|PHT2|PTR3	solute carrier family 15 member 3	protein-coding
ETV6_merge_peak_43717	chr3	127909631	127910362	+	0	NA	Intergenic	Intergenic	-5236	NM_001370224	166348	Hs.132087	NM_207335	ENSG00000187715	KBTBD12	KLHDC6	kelch repeat and BTB domain containing 12	protein-coding
ETV6_merge_peak_19817	chr15	74366789	74367330	+	0	NA	promoter-TSS (NM_001099773)	promoter-TSS (NM_001099773)	587	NM_000781	1583	Hs.303980	NM_000781	ENSG00000140459	CYP11A1	CYP11A|CYPXIA1|P450SCC	cytochrome P450 family 11 subfamily A member 1	protein-coding
ETV6_merge_peak_25235	chr17	39072288	39073676	+	0	NA	intron (NR_036551, intron 3 of 4)	intron (NR_036551, intron 3 of 4)	15963	NR_036551	100131347	Hs.676510	NR_036551	ENSG00000263818	RDM1P5	-	RDM1 pseudogene 5	pseudo
ETV6_merge_peak_16603	chr13	100507257	100507818	+	0	NA	intron (NR_148027, intron 22 of 23)	intron (NR_148027, intron 22 of 23)	26265	NM_033110	87769	Hs.350868	NM_033110	ENSG00000134864	GGACT	A2LD1	gamma-glutamylamine cyclotransferase	protein-coding
ETV6_merge_peak_2828	chr1	58846181	58846967	+	0	NA	intron (NR_108106, intron 1 of 1)	intron (NR_108106, intron 1 of 1)	61423	NR_034014	100131060	Hs.680604	NR_034014	ENSG00000234807	LINC01135	-	long intergenic non-protein coding RNA 1135	ncRNA
ETV6_merge_peak_58071	chr9	126781216	126782486	+	0	NA	Intergenic	Intergenic	-23155	NM_001135776	23099	Hs.355581	NM_014007	ENSG00000169155	ZBTB43	ZBTB22B|ZNF-X|ZNF297B	zinc finger and BTB domain containing 43	protein-coding
ETV6_merge_peak_30033	chr19	18230867	18232418	+	0	NA	intron (NM_001330172, intron 2 of 15)	MIR|SINE|MIR	2737	NM_001330172	5143	Hs.132584	NM_000923	ENSG00000105650	PDE4C	DPDE1|PDE21	phosphodiesterase 4C	protein-coding
ETV6_merge_peak_2522	chr1	45685940	45686556	+	0	NA	intron (NM_021639, intron 1 of 12)	CpG	285	NM_021639	60313	Hs.238432	NM_021639	ENSG00000159592	GPBP1L1	SP192	GC-rich promoter binding protein 1 like 1	protein-coding
ETV6_merge_peak_48142	chr5	170632474	170633343	+	0	NA	intron (NM_001278339, intron 1 of 7)	MIRb|SINE|MIR	48562	NR_136214	105377716	Hs.570880	NR_136214	ENSG00000253591	LOC105377716	-	uncharacterized LOC105377716	ncRNA
ETV6_merge_peak_20758	chr16	117570	118173	+	0	NA	intron (NM_001077350, intron 4 of 13)	intron (NM_001077350, intron 4 of 13)	20802	NM_001077350	8131	Hs.19699	NM_012075	ENSG00000103148	NPRL3	C16orf35|CGTHBA|FFEVF3|HS-40|MARE|NPR3|RMD11	NPR3 like, GATOR1 complex subunit	protein-coding
ETV6_merge_peak_8303	chr10	93744549	93745043	+	0	NA	Intergenic	AluSq10|SINE|Alu	-13013	NM_001308276	9211	Hs.533670	NM_005097	ENSG00000108231	LGI1	ADLTE|ADPAEF|ADPEAF|EPITEMPIN|EPT|ETL1|IB1099	leucine rich glioma inactivated 1	protein-coding
ETV6_merge_peak_41062	chr22	44217568	44218144	+	0	NA	Intergenic	AluJr|SINE|Alu	36931	NM_022141	64098	Hs.658995	NM_022141	ENSG00000138964	PARVG	-	parvin gamma	protein-coding
ETV6_merge_peak_35814	chr2	222425393	222426312	+	0	NA	intron (NM_152386, intron 1 of 4)	intron (NM_152386, intron 1 of 4)	1309	NM_001320833	130367	Hs.210043	NM_152386	ENSG00000163082	SGPP2	SPP2|SPPase2	sphingosine-1-phosphate phosphatase 2	protein-coding
ETV6_merge_peak_7454	chr10	70302103	70302865	+	0	NA	intron (NM_018205, intron 3 of 3)	L1MB4|LINE|L1	-18480	NM_022146	64106	Hs.302026	NM_022146	ENSG00000148734	NPFFR1	GPR147|NPFF1|NPFF1R1|OT7T022	neuropeptide FF receptor 1	protein-coding
ETV6_merge_peak_22005	chr16	31403757	31404770	+	0	NA	intron (NM_001318185, intron 7 of 29)	intron (NM_001318185, intron 7 of 29)	10928	NM_001318185	3681	Hs.679163	NM_005353	ENSG00000156886	ITGAD	ADB2|CD11D	integrin subunit alpha D	protein-coding
ETV6_merge_peak_45319	chr4	25842392	25844259	+	0	NA	intron (NM_001297592, intron 2 of 23)	L2a|LINE|L2	19663	NM_015187	23231	Hs.479384	NM_015187	ENSG00000091490	SEL1L3	Sel-1L3	SEL1L family member 3	protein-coding
ETV6_merge_peak_26487	chr17	66451597	66452891	+	0	NA	intron (NM_002737, intron 2 of 16)	intron (NM_002737, intron 2 of 16)	-35390	NR_110822	101928001	Hs.650730	NR_110822		PRKCA-AS1	-	PRKCA antisense RNA 1	ncRNA
ETV6_merge_peak_3566	chr1	145964238	145965082	+	0	NA	promoter-TSS (NM_001330685)	promoter-TSS (NM_001330685)	-22	NM_001330685	84265	Hs.591456	NM_032305	ENSG00000121851	POLR3GL	RPC32HOM|flj32422	RNA polymerase III subunit G like	protein-coding
ETV6_merge_peak_17713	chr14	74586354	74587042	+	0	NA	intron (NM_000428, intron 2 of 35)	intron (NM_000428, intron 2 of 35)	25539	NM_000428	4053	Hs.512776	NM_000428	ENSG00000119681	LTBP2	C14orf141|GLC3D|LTBP3|MSPKA|MSTP031|WMS3	latent transforming growth factor beta binding protein 2	protein-coding
ETV6_merge_peak_20725	chr15	101264973	101265798	+	0	NA	Intergenic	MLT1C|LTR|ERVL-MaLR	12100	NM_203472	55829	Hs.32148	NM_018445	ENSG00000131871	SELENOS	AD-015|ADO15|SBBI8|SELS|SEPS1|VIMP	selenoprotein S	protein-coding
ETV6_merge_peak_59087	chrX	39751579	39752651	+	0	NA	Intergenic	MLT1B|LTR|ERVL-MaLR	-85446	NR_039763	100616251		NR_039763	ENSG00000263972	MIR1587	-	microRNA 1587	ncRNA
ETV6_merge_peak_13730	chr12	49700249	49700933	+	0	NA	intron (NM_001367835, intron 1 of 26)	AluSx|SINE|Alu	6814	NM_198900	91010	Hs.179838	NM_175736	ENSG00000161791	FMNL3	FHOD3|FRL2|WBP-3|WBP3	formin like 3	protein-coding
ETV6_merge_peak_38414	chr20	57675246	57677401	+	0	NA	intron (NM_199171, intron 1 of 3)	MIR|SINE|MIR	14363	NM_001255976	56937	Hs.517155	NM_020182	ENSG00000124225	PMEPA1	STAG1|TMEPAI	prostate transmembrane protein, androgen induced 1	protein-coding
ETV6_merge_peak_22392	chr16	57926871	57927439	+	0	NA	intron (NM_001297, intron 17 of 32)	MIRb|SINE|MIR	43973	NM_001286130	1258	Hs.147062	NM_001297	ENSG00000070729	CNGB1	CNCG2|CNCG3L|CNCG4|CNG4|CNGB1B|GAR1|GARP|GARP2|RCNC2|RCNCb|RCNCbeta|RP45	cyclic nucleotide gated channel beta 1	protein-coding
ETV6_merge_peak_15092	chr12	113297878	113298417	+	0	NA	TTS (NM_024959)	TTS (NM_024959)	6624	NR_106820	102465457		NR_106820	ENSG00000274822	MIR6762	hsa-mir-6762	microRNA 6762	ncRNA
ETV6_merge_peak_27817	chr18	11932058	11932602	+	0	NA	Intergenic	Intergenic	-24013	NM_001242904	65258	Hs.712666	NM_023075	ENSG00000154889	MPPE1	PGAP5	metallophosphoesterase 1	protein-coding
ETV6_merge_peak_35120	chr2	157479982	157480906	+	0	NA	Intergenic	L1M1|LINE|L1	-36355	NM_004288	9595	Hs.270	NM_004288	ENSG00000115165	CYTIP	B3-1|CASP|CYBR|CYTHIP|HE|PSCDBP	cytohesin 1 interacting protein	protein-coding
ETV6_merge_peak_56393	chr9	33135138	33136947	+	0	NA	intron (NM_001497, intron 1 of 5)	intron (NM_001497, intron 1 of 5)	27350	NR_162131	113219452		NR_162131		MIR12117	-	microRNA 12117	ncRNA
ETV6_merge_peak_34796	chr2	126771191	126771814	+	0	NA	Intergenic	Intergenic	115344	NM_002101	2995	Hs.59138	NM_002101	ENSG00000136732	GYPC	CD236|CD236R|GE|GE:GPC:GPD:GYPD|GPC|GPD|GYPD|PAS-2|PAS-2'	glycophorin C (Gerbich blood group)	protein-coding
ETV6_merge_peak_28098	chr18	45866037	45866499	+	0	NA	intron (NM_020964, intron 38 of 43)	AluSx1|SINE|Alu	40593	NM_213602	284266	Hs.287692	NM_213602	ENSG00000197046	SIGLEC15	CD33L3|HsT1361|SIGLEC-15	sialic acid binding Ig like lectin 15	protein-coding
ETV6_merge_peak_3594	chr1	147640349	147642172	+	0	NA	TTS (NM_016361)	TTS (NM_016361)	29264	NM_016361	51205	Hs.562154	NM_016361	ENSG00000162836	ACP6	ACPL1|LPAP|PACPL1	acid phosphatase 6, lysophosphatidic	protein-coding
ETV6_merge_peak_10909	chr11	64525768	64526525	+	0	NA	Intergenic	Intergenic	-29795	NM_001307985	55867	Hs.220844	NM_018484	ENSG00000168065	SLC22A11	OAT4|hOAT4	solute carrier family 22 member 11	protein-coding
ETV6_merge_peak_40563	chr22	38215299	38216203	+	0	NA	3' UTR (NM_012323, exon 3 of 3)	3' UTR (NM_012323, exon 3 of 3)	8969	NR_132774	106635525		NR_132774		SNORA92	-	small nucleolar RNA, H/ACA box 92	snoRNA
ETV6_merge_peak_11526	chr11	72633083	72633732	+	0	NA	intron (NM_001243784, intron 1 of 30)	intron (NM_001243784, intron 1 of 30)	9036	NM_001143839	5138	Hs.503163	NM_002599	ENSG00000186642	PDE2A	CGS-PDE|PDE2A1|PED2A4|cGSPDE	phosphodiesterase 2A	protein-coding
ETV6_merge_peak_17156	chr14	50063873	50064451	+	0	NA	intron (NR_131171, intron 2 of 8)	intron (NR_131171, intron 2 of 8)	40881	NR_131171	196913	Hs.406934	NM_001014830		LINC01599	C14orf183	long intergenic non-protein coding RNA 1599	ncRNA
ETV6_merge_peak_56959	chr9	89378605	89380696	+	0	NA	intron (NM_001371194, intron 15 of 15)	intron (NM_001371194, intron 15 of 15)	60799	NM_001282690	79048	Hs.59804	NM_024077	ENSG00000187742	SECISBP2	SBP2	SECIS binding protein 2	protein-coding
ETV6_merge_peak_12869	chr12	1821112	1822520	+	0	NA	intron (NM_001039029, intron 1 of 4)	intron (NM_001039029, intron 1 of 4)	1251	NM_001163926	654429	Hs.585579	NM_001039029	ENSG00000166159	LRTM2	-	leucine rich repeats and transmembrane domains 2	protein-coding
ETV6_merge_peak_52993	chr7	90536018	90537164	+	0	NA	Intergenic	LTR33C|LTR|ERVL	-59730	NM_001287135	5218	Hs.258576	NM_012395	ENSG00000058091	CDK14	PFTAIRE1|PFTK1	cyclin dependent kinase 14	protein-coding
ETV6_merge_peak_31988	chr2	8927238	8927678	+	0	NA	intron (NR_135605, intron 1 of 11)	intron (NR_135605, intron 1 of 11)	76226	NR_135604	129642	Hs.467634	NM_138799	ENSG00000143797	MBOAT2	LPAAT|LPCAT4|LPEAT|LPLAT 2|OACT2	membrane bound O-acyltransferase domain containing 2	protein-coding
ETV6_merge_peak_8714	chr10	103834993	103835797	+	0	NA	intron (NM_014631, intron 1 of 13)	intron (NM_014631, intron 1 of 13)	20011	NM_014631	9644	Hs.678727	NM_014631	ENSG00000107957	SH3PXD2A	FISH|SH3MD1|TKS5	SH3 and PX domains 2A	protein-coding
ETV6_merge_peak_19545	chr15	68350467	68352054	+	0	NA	exon (NM_001004439, exon 8 of 30)	exon (NM_001004439, exon 8 of 30)	73515	NM_015322	10116	Hs.362733	NM_015322	ENSG00000169018	FEM1B	F1A-ALPHA|F1AA|FEM1-beta	fem-1 homolog B	protein-coding
ETV6_merge_peak_1887	chr1	31787343	31790680	+	0	NA	Intergenic	Intergenic	-24671	NM_001294335	576	Hs.524138	NM_001294335	ENSG00000121753	ADGRB2	BAI2	adhesion G protein-coupled receptor B2	protein-coding
ETV6_merge_peak_569	chr1	12182282	12183334	+	0	NA	intron (NM_001066, intron 1 of 9)	intron (NM_001066, intron 1 of 9)	-8905	NR_039775	100616438		NR_039775	ENSG00000263676	MIR4632	-	microRNA 4632	ncRNA
ETV6_merge_peak_48716	chr6	281205	282194	+	0	NA	Intergenic	L2c|LINE|L2	-10358	NR_104473	56940	Hs.29106	NM_020185	ENSG00000112679	DUSP22	JKAP|JSP-1|JSP1|LMW-DSP2|LMWDSP2|MKP-x|MKPX|VHX	dual specificity phosphatase 22	protein-coding
ETV6_merge_peak_28903	chr19	4068390	4069546	+	0	NA	Intergenic	AluSx1|SINE|Alu	-2069	NM_015898	51341	Hs.591384	NM_015898	ENSG00000178951	ZBTB7A	FBI-1|FBI1|LRF|TIP21|ZBTB7|ZNF857A|pokemon	zinc finger and BTB domain containing 7A	protein-coding
ETV6_merge_peak_26937	chr17	76086606	76087373	+	0	NA	intron (NM_001282313, intron 11 of 18)	intron (NM_001282313, intron 11 of 18)	7807	NM_180990	353174	Hs.714919	NM_180990	ENSG00000186919	ZACN	L2|LGICZ|LGICZ1|ZAC|ZAC1	zinc activated ion channel	protein-coding
ETV6_merge_peak_41415	chr3	4989360	4989807	+	0	NA	Intergenic	Intergenic	-9622	NR_125916	100507582	Hs.434505	NR_037903	ENSG00000235831	BHLHE40-AS1	-	BHLHE40 antisense RNA 1	ncRNA
ETV6_merge_peak_834	chr1	16912519	16913409	+	0	NA	Intergenic	Intergenic	-8967	NM_014675	9696	Hs.309403	NM_014675	ENSG00000058453	CROCC	ROLT|TAX1BP2	ciliary rootlet coiled-coil, rootletin	protein-coding
ETV6_merge_peak_14222	chr12	57001436	57001922	+	0	NA	3' UTR (NM_014830, exon 2 of 2)	3' UTR (NM_014830, exon 2 of 2)	4867	NM_014830	9880	Hs.591025	NM_014830	ENSG00000166860	ZBTB39	ZNF922	zinc finger and BTB domain containing 39	protein-coding
ETV6_merge_peak_38334	chr20	53848612	53850239	+	0	NA	Intergenic	MER106A|DNA|hAT-Charlie	26284	NR_002189	391257	Hs.449977	NR_002189		SUMO1P1	PIC1L|UBL2|UBL6	SUMO1 pseudogene 1	pseudo
ETV6_merge_peak_6082	chr1	244303131	244304608	+	0	NA	Intergenic	MER50-int|LTR|ERV1	-48766	NM_001276349	200159	Hs.442703	NM_001012970	ENSG00000173728	C1orf100	-	chromosome 1 open reading frame 100	protein-coding
ETV6_merge_peak_29044	chr19	5873508	5874959	+	0	NA	Intergenic	Intergenic	-3693	NM_002034	2527	Hs.631843	NM_002034	ENSG00000130383	FUT5	FUC-TV	fucosyltransferase 5	protein-coding
ETV6_merge_peak_32012	chr2	9268788	9269463	+	0	NA	intron (NM_003887, intron 1 of 27)	MER58D|DNA|hAT-Charlie	62313	NM_003887	8853	Hs.555902	NM_003887	ENSG00000151693	ASAP2	AMAP2|CENTB3|DDEF2|PAG3|PAP|Pap-alpha|SHAG1	ArfGAP with SH3 domain, ankyrin repeat and PH domain 2	protein-coding
ETV6_merge_peak_20841	chr16	2514965	2516112	+	0	NA	intron (NM_001198569, intron 2 of 3)	intron (NM_001198569, intron 2 of 3)	1586	NM_001694	527	Hs.389107	NM_001694	ENSG00000185883	ATP6V0C	ATP6C|ATP6L|ATPL|VATL|VPPC|Vma3	ATPase H+ transporting V0 subunit c	protein-coding
ETV6_merge_peak_26921	chr17	75858446	75859413	+	0	NA	Intergenic	Arthur1B|DNA|hAT-Tip100	-2493	NM_001348170	23558	Hs.514489	NM_012478	ENSG00000132471	WBP2	DFNB107|GRAMD6|WBP-2	WW domain binding protein 2	protein-coding
ETV6_merge_peak_44406	chr3	184737731	184739285	+	0	NA	intron (NR_160768, intron 4 of 4)	intron (NR_160768, intron 4 of 4)	26265	NR_160768	107986163		NR_160768		LOC107986163	-	uncharacterized LOC107986163	ncRNA
ETV6_merge_peak_55648	chr8	124538568	124539013	+	0	NA	promoter-TSS (NM_005005)	promoter-TSS (NM_005005)	295	NM_032026	83940	Hs.170568	NM_032026	ENSG00000147687	TATDN1	CDA11	TatD DNase domain containing 1	protein-coding
ETV6_merge_peak_18003	chr14	90275200	90277404	+	0	NA	TTS (NM_002802)	TTS (NM_002802)	18363	NM_001330212	5700	Hs.356654	NM_002802	ENSG00000100764	PSMC1	P26S4|S4|p56	proteasome 26S subunit, ATPase 1	protein-coding
ETV6_merge_peak_3035	chr1	88757718	88758185	+	0	NA	intron (NM_006256, intron 2 of 21)	AluSg7|SINE|Alu	-72747	NR_110682	101927891	Hs.637231	NR_110682	ENSG00000237505	PKN2-AS1	-	PKN2 antisense RNA 1	ncRNA
ETV6_merge_peak_33205	chr2	55694700	55695251	+	0	NA	Intergenic	AluSp|SINE|Alu	-1131	NM_033109	87178	Hs.388733	NM_033109	ENSG00000138035	PNPT1	COXPD13|DFNB70|OLD35|PNPASE|old-35	polyribonucleotide nucleotidyltransferase 1	protein-coding
ETV6_merge_peak_33997	chr2	96325824	96327667	+	0	NA	exon (NM_178495, exon 1 of 1)	exon (NM_178495, exon 1 of 1)	530	NM_178495	150771	Hs.65009	NM_178495	ENSG00000198885	ITPRIPL1	KIAA1754L	ITPRIP like 1	protein-coding
ETV6_merge_peak_38324	chr20	53726573	53727591	+	0	NA	Intergenic	LTR8B|LTR|ERV1	118728	NR_134576	105372672	Hs.259350	NR_134576	ENSG00000235415	LOC105372672	-	uncharacterized LOC105372672	ncRNA
ETV6_merge_peak_35401	chr2	200470890	200471529	+	0	NA	intron (NM_001100423, intron 11 of 12)	intron (NM_001100423, intron 11 of 12)	38859	NM_001321547	130535	Hs.605775	NM_152387	ENSG00000155729	KCTD18	6530404F10Rik	potassium channel tetramerization domain containing 18	protein-coding
ETV6_merge_peak_12654	chr11	126456238	126457097	+	0	NA	intron (NM_001301097, intron 6 of 15)	intron (NM_001301097, intron 6 of 15)	50580	NM_001254759	6484	Hs.591947	NM_006278	ENSG00000110080	ST3GAL4	CGS23|NANTA3|SAT3|SIAT4|SIAT4C|ST-4|ST3GalA.2|ST3GalIV|STZ|gal-NAc6S	ST3 beta-galactoside alpha-2,3-sialyltransferase 4	protein-coding
ETV6_merge_peak_55501	chr8	102582525	102583695	+	0	NA	Intergenic	AluSx|SINE|Alu	31521	NM_024410	4956	Hs.159274	NM_024410	ENSG00000155087	ODF1	CT133|HSPB10|ODF|ODF2|ODF27|ODFP|ODFPG|ODFPGA|ODFPGB|RT7|SODF	outer dense fiber of sperm tails 1	protein-coding
ETV6_merge_peak_20813	chr16	1718153	1719029	+	0	NA	intron (NM_001040439, intron 1 of 30)	AluSx1|SINE|Alu	12396	NM_001040439	23162	Hs.207763	NM_015133	ENSG00000138834	MAPK8IP3	JIP-3|JIP3|JSAP1|NEDBA|SYD2|syd	mitogen-activated protein kinase 8 interacting protein 3	protein-coding
ETV6_merge_peak_8936	chr10	118831886	118832540	+	0	NA	Intergenic	Intergenic	-77243	NM_153810	143384	Hs.420024	NM_153810	ENSG00000151893	CACUL1	C10orf46|CAC1	CDK2 associated cullin domain 1	protein-coding
ETV6_merge_peak_20357	chr15	89624012	89624595	+	0	NA	exon (NM_152259, exon 20 of 22)	exon (NM_152259, exon 20 of 22)	31164	NM_198525	374654	Hs.513134	NM_198525	ENSG00000166813	KIF7	ACLS|AGBK|HLS2|JBTS12|UNQ340	kinesin family member 7	protein-coding
ETV6_merge_peak_3478	chr1	116728122	116728615	+	0	NA	Intergenic	Intergenic	-26062	NM_001767	914	Hs.523500	NM_001767	ENSG00000116824	CD2	LFA-2|SRBC|T11	CD2 molecule	protein-coding
ETV6_merge_peak_3094	chr1	93715508	93716093	+	0	NA	intron (NM_001261408, intron 2 of 13)	intron (NM_001261408, intron 2 of 13)	-33963	NM_003567	8412	Hs.36958	NM_003567	ENSG00000137936	BCAR3	AND-34|NSP2|SH2D3B	BCAR3 adaptor protein, NSP family member	protein-coding
ETV6_merge_peak_10119	chr11	34438457	34439326	+	0	NA	promoter-TSS (NM_001752)	promoter-TSS (NM_001752)	-43	NM_001752	847	Hs.502302	NM_001752	ENSG00000121691	CAT	-	catalase	protein-coding
ETV6_merge_peak_31257	chr19	48574881	48575838	+	0	NA	promoter-TSS (NM_004605)	promoter-TSS (NM_004605)	-377	NM_004605	6820	Hs.369331	NM_004605	ENSG00000088002	SULT2B1	ARCI14|HSST2	sulfotransferase family 2B member 1	protein-coding
ETV6_merge_peak_37933	chr20	47315903	47319994	+	0	NA	promoter-TSS (NR_024594)	promoter-TSS (NR_024594)	-554	NR_024594	100131496	Hs.662547	NR_024594	ENSG00000267882	LOC100131496	-	uncharacterized LOC100131496	ncRNA
ETV6_merge_peak_24311	chr17	9958869	9960748	+	0	NA	promoter-TSS (NM_003644)	promoter-TSS (NM_003644)	-313	NM_003644	8522	Hs.462214	NM_003644	ENSG00000007237	GAS7	-	growth arrest specific 7	protein-coding
ETV6_merge_peak_42715	chr3	50405744	50406396	+	0	NA	intron (NM_001291101, intron 3 of 37)	intron (NM_001291101, intron 3 of 37)	40707	NR_111913	11068	Hs.149443	NM_007022	ENSG00000114395	CYB561D2	101F6|TSP10|XXcos-LUCA11.4	cytochrome b561 family member D2	protein-coding
ETV6_merge_peak_5459	chr1	220732728	220733526	+	0	NA	Intergenic	Intergenic	-15195	NM_001317338	54996	Hs.369042	NM_017898	ENSG00000117791	2002-03-01	MOSC2	mitochondrial amidoxime reducing component 2	protein-coding
ETV6_merge_peak_23978	chr17	4784841	4785506	+	0	NA	TTS (NM_001144939)	TTS (NM_001144939)	1191	NM_001144941	284013	Hs.122561	NM_182566	ENSG00000182853	VMO1	ERGA6350|PRO21055	vitelline membrane outer layer 1 homolog	protein-coding
ETV6_merge_peak_35676	chr2	218001785	218002302	+	0	NA	Intergenic	Intergenic	23336	NR_135524	105373878	Hs.630709	NR_135524	ENSG00000223923	LOC105373878	-	uncharacterized LOC105373878	ncRNA
ETV6_merge_peak_13442	chr12	24978456	24979344	+	0	NA	Intergenic	Intergenic	18565	NM_001101339	196415	Hs.434453	NM_001101339		C12orf77	-	chromosome 12 open reading frame 77	protein-coding
ETV6_merge_peak_54122	chr7	155549563	155550085	+	0	NA	intron (NM_001369813, intron 1 of 4)	intron (NM_001369813, intron 1 of 4)	-15962	NM_001369814	285888	Hs.146751	NM_001103176	ENSG00000146910	CNPY1	-	canopy FGF signaling regulator 1	protein-coding
ETV6_merge_peak_30424	chr19	35501829	35502286	+	0	NA	promoter-TSS (NM_001035516)	promoter-TSS (NM_001035516)	-146	NM_001035516	93099	Hs.417795	NM_033317	ENSG00000161249	DMKN	UNQ729|ZD52F10	dermokine	protein-coding
ETV6_merge_peak_4937	chr1	203169935	203170372	+	0	NA	intron (NM_004997, intron 7 of 10)	intron (NM_004997, intron 7 of 10)	5673	NM_004997	4608	Hs.927	NM_004997	ENSG00000133055	MYBPH	-	myosin binding protein H	protein-coding
ETV6_merge_peak_37073	chr20	19921018	19922518	+	0	NA	intron (NM_001242581, intron 2 of 11)	LTR16A2|LTR|ERVL	32202	NM_018993	54453	Hs.472270	NM_018993	ENSG00000132669	RIN2	MACS|RASSF4	Ras and Rab interactor 2	protein-coding
ETV6_merge_peak_47490	chr5	140245390	140246581	+	0	NA	exon (NM_002622, exon 4 of 4)	exon (NM_002622, exon 4 of 4)	57116	NM_002622	5201	Hs.483564	NM_002622	ENSG00000113068	PFDN1	PDF|PFD1	prefoldin subunit 1	protein-coding
ETV6_merge_peak_45968	chr4	147842149	147842997	+	0	NA	intron (NM_024605, intron 3 of 22)	L2b|LINE|L2	59978	NR_039962	100616246		NR_039962	ENSG00000264274	MIR4799	-	microRNA 4799	ncRNA
ETV6_merge_peak_55779	chr8	128030891	128031570	+	0	NA	intron (NR_003367, intron 5 of 8)	intron (NR_003367, intron 5 of 8)	-17922	NR_031612	100302175		NR_031612	ENSG00000221176	MIR1207	MIRN1207|hsa-mir-1207	microRNA 1207	ncRNA
ETV6_merge_peak_9850	chr11	11347854	11348384	+	0	NA	intron (NM_198516, intron 6 of 10)	AluSq2|SINE|Alu	5131	NM_001256686	283106	Hs.654675	NM_001256686	ENSG00000254598	CSNK2A3	CSNK2A1P	casein kinase 2 alpha 3	protein-coding
ETV6_merge_peak_7631	chr10	71654676	71655718	+	0	NA	intron (NM_022124, intron 13 of 67)	intron (NM_022124, intron 13 of 67)	64581	NM_001164375	414152	Hs.568788	NM_001164375	ENSG00000214688	C10orf105	-	chromosome 10 open reading frame 105	protein-coding
ETV6_merge_peak_9362	chr10	131929869	131930339	+	0	NA	intron (NM_001291310, intron 3 of 9)	HAL1|LINE|L1	29096	NM_001291310	55844	Hs.380372	NM_018461	ENSG00000175470	PPP2R2D	B55D|B55delta|MDS026	protein phosphatase 2 regulatory subunit Bdelta	protein-coding
ETV6_merge_peak_19030	chr15	50247879	50249051	+	0	NA	intron (NM_002112, intron 9 of 11)	intron (NM_002112, intron 9 of 11)	17261	NM_002112	3067	Hs.1481	NM_002112	ENSG00000140287	HDC	-	histidine decarboxylase	protein-coding
ETV6_merge_peak_51759	chr7	5612974	5613471	+	0	NA	Intergenic	Intergenic	20406	NM_003088	6624	Hs.118400	NM_003088	ENSG00000075618	FSCN1	FAN1|HSN|SNL|p55	fascin actin-bundling protein 1	protein-coding
ETV6_merge_peak_49703	chr6	36290532	36293222	+	0	NA	intron (NM_173676, intron 2 of 7)	intron (NM_173676, intron 2 of 7)	21417	NM_001145717	285848	Hs.407002	NM_173676	ENSG00000180316	PNPLA1	ARCI10|dJ50J22.1	patatin like phospholipase domain containing 1	protein-coding
ETV6_merge_peak_44930	chr4	2570648	2572776	+	0	NA	intron (NM_001366318, intron 1 of 20)	AluSx|SINE|Alu	35065	NM_001366318	8603	Hs.652364	NM_003704	ENSG00000125386	FAM193A	C4orf8|RES4-22	family with sequence similarity 193 member A	protein-coding
ETV6_merge_peak_44373	chr3	184571530	184571996	+	0	NA	intron (NM_004443, intron 2 of 15)	MIR3|SINE|MIR	9978	NM_004443	2049	Hs.2913	NM_004443	ENSG00000182580	EPHB3	EK2|ETK2|HEK2|TYRO6	EPH receptor B3	protein-coding
ETV6_merge_peak_47296	chr5	135237118	135237799	+	0	NA	non-coding (NR_037895, exon 4 of 4)	non-coding (NR_037895, exon 4 of 4)	10719	NR_037895	340073	Hs.434422	NR_037895	ENSG00000249647	C5orf66-AS2	-	C5orf66 antisense RNA 2	ncRNA
ETV6_merge_peak_59418	chrX	152988481	152990191	+	0	NA	3' UTR (NM_052926, exon 2 of 2)	3' UTR (NM_052926, exon 2 of 2)	2877	NM_052926	114824	Hs.573567	NM_052926	ENSG00000198883	PNMA5	-	PNMA family member 5	protein-coding
ETV6_merge_peak_55372	chr8	94188390	94188866	+	0	NA	intron (NM_001144663, intron 3 of 17)	intron (NM_001144663, intron 3 of 17)	19927	NM_004063	1015	Hs.591853	NM_004063	ENSG00000079112	CDH17	CDH16|HPT-1|HPT1	cadherin 17	protein-coding
ETV6_merge_peak_12042	chr11	104593034	104594105	+	0	NA	intron (NR_120585, intron 1 of 3)	AluSp|SINE|Alu	15733	NR_120585	102723895	Hs.48803	NR_120585	ENSG00000256422	LINC02552	-	long intergenic non-protein coding RNA 2552	ncRNA
ETV6_merge_peak_56314	chr9	6566395	6567110	+	0	NA	intron (NM_000170, intron 15 of 24)	intron (NM_000170, intron 15 of 24)	78940	NM_000170	2731	Hs.584238	NM_000170	ENSG00000178445	GLDC	GCE|GCSP|HYGN1	glycine decarboxylase	protein-coding
ETV6_merge_peak_2031	chr1	36093686	36095071	+	0	NA	TTS (NM_001294347)	TTS (NM_001294347)	5486	NM_017825	54936	Hs.18021	NM_017825	ENSG00000116863	ADPRHL2	ARH3|CONDSIAS	ADP-ribosylhydrolase like 2	protein-coding
ETV6_merge_peak_4629	chr1	182958958	182960257	+	0	NA	Intergenic	Intergenic	-6441	NM_030933	81626	Hs.497034	NM_030933	ENSG00000157060	SHCBP1L	C1orf14|GE36	SHC binding and spindle associated 1 like	protein-coding
ETV6_merge_peak_7227	chr10	49240973	49243364	+	0	NA	Intergenic	Intergenic	-53777	NM_001288740	170371	Hs.385493	NM_001010863	ENSG00000204161	TMEM273	C10orf128	transmembrane protein 273	protein-coding
ETV6_merge_peak_45473	chr4	40288574	40289306	+	0	NA	Intergenic	Charlie4a|DNA|hAT-Charlie	-18245	NR_121641	101060498	Hs.351492	NR_121640	ENSG00000249241	LINC02265	-	long intergenic non-protein coding RNA 2265	ncRNA
ETV6_merge_peak_41146	chr22	45440363	45441658	+	0	NA	Intergenic	LTR2B|LTR|ERV1	27317	NM_015653	26150	Hs.475110	NM_015653	ENSG00000128408	RIBC2	C22orf11|TRIB	RIB43A domain with coiled-coils 2	protein-coding
ETV6_merge_peak_8045	chr10	79273793	79274681	+	0	NA	intron (NM_020338, intron 7 of 24)	intron (NM_020338, intron 7 of 24)	-73232	NM_005729	10105	Hs.381072	NM_005729	ENSG00000108179	PPIF	CYP3|CyP-M|Cyp-D|CypD	peptidylprolyl isomerase F	protein-coding
ETV6_merge_peak_55431	chr8	98826075	98826827	+	0	NA	promoter-TSS (NM_001256313)	promoter-TSS (NM_001256313)	-763	NM_006281	6788	Hs.492333	NM_006281	ENSG00000104375	STK3	KRS1|MST2	serine/threonine kinase 3	protein-coding
ETV6_merge_peak_30046	chr19	18329066	18330050	+	0	NA	Intergenic	Intergenic	-6482	NM_001252129	25804	Hs.515255	NM_012321	ENSG00000130520	LSM4	GRP|YER112W	LSM4 homolog, U6 small nuclear RNA and mRNA degradation associated	protein-coding
ETV6_merge_peak_8089	chr10	79941317	79945153	+	0	NA	intron (NM_003019, intron 2 of 7)	intron (NM_003019, intron 2 of 7)	5870	NM_003019	6441	Hs.253495	NM_003019	ENSG00000133661	SFTPD	COLEC7|PSP-D|SFTP4|SP-D	surfactant protein D	protein-coding
ETV6_merge_peak_43788	chr3	128844434	128845804	+	0	NA	Intergenic	Intergenic	-1689	NR_162138	113219457		NR_162138		MIR12124	-	microRNA 12124	ncRNA
ETV6_merge_peak_16283	chr13	45910961	45911568	+	0	NA	Intergenic	Intergenic	-59511	NM_198849	283514	Hs.368483	NM_198849	ENSG00000215475	SIAH3	-	siah E3 ubiquitin protein ligase family member 3	protein-coding
ETV6_merge_peak_11582	chr11	73214367	73215148	+	0	NA	Intergenic	MIRb|SINE|MIR	-3524	NM_002564	5029	Hs.339	NM_002564	ENSG00000175591	P2RY2	HP2U|P2RU1|P2U|P2U1|P2UR|P2Y2|P2Y2R	purinergic receptor P2Y2	protein-coding
ETV6_merge_peak_16950	chr14	23071370	23071987	+	0	NA	promoter-TSS (NM_001164817)	promoter-TSS (NM_001164817)	-109	NM_001164817	22985	Hs.124490	NM_014977	ENSG00000100813	ACIN1	ACINUS|ACN|fSAP152	apoptotic chromatin condensation inducer 1	protein-coding
ETV6_merge_peak_21830	chr16	29646136	29646811	+	0	NA	Intergenic	Intergenic	-16477	NM_001030288	6693	Hs.632188	NM_003123	ENSG00000197471	SPN	CD43|GALGP|GPL115|LSN	sialophorin	protein-coding
ETV6_merge_peak_46114	chr4	183344099	183344799	+	0	NA	Intergenic	(T)n|Simple_repeat|Simple_repeat	-22023	NM_001185149	100132463	Hs.727475	NM_001185149	ENSG00000185758	CLDN24	CLDN21	claudin 24	protein-coding
ETV6_merge_peak_8139	chr10	80596284	80596819	+	0	NA	intron (NM_207372, intron 4 of 6)	intron (NM_207372, intron 4 of 6)	-53246	NR_155749	105378386	Hs.531456	NR_155749		LINC02655	-	long intergenic non-protein coding RNA 2655	ncRNA
ETV6_merge_peak_21740	chr16	28930789	28931513	+	0	NA	promoter-TSS (NM_001770)	promoter-TSS (NM_001770)	-788	NM_001770	930	Hs.652262	NM_001770	ENSG00000177455	CD19	B4|CVID3	CD19 molecule	protein-coding
ETV6_merge_peak_52746	chr7	74206714	74207279	+	0	NA	Intergenic	Intergenic	-3010	NM_014146	7462	Hs.741249	NM_014146	ENSG00000086730	LAT2	HSPC046|LAB|NTAL|WBSCR15|WBSCR5|WSCR5	linker for activation of T cells family member 2	protein-coding
ETV6_merge_peak_35653	chr2	217890709	217892909	+	0	NA	intron (NM_001308023, intron 8 of 29)	L2a|LINE|L2	8819	NR_106867	102465485		NR_106867	ENSG00000275458	MIR6809	hsa-mir-6809	microRNA 6809	ncRNA
ETV6_merge_peak_42207	chr3	40769290	40770089	+	0	NA	Intergenic	MIRc|SINE|MIR	244729	NM_001098414	285268	Hs.19977	NM_198484	ENSG00000172888	ZNF621	-	zinc finger protein 621	protein-coding
ETV6_merge_peak_16934	chr14	22852251	22853810	+	0	NA	Intergenic	Intergenic	16445	NM_004995	4323	Hs.2399	NM_004995	ENSG00000157227	MMP14	MMP-14|MMP-X1|MT-MMP|MT-MMP 1|MT1-MMP|MT1MMP|MTMMP1|WNCHRS	matrix metallopeptidase 14	protein-coding
ETV6_merge_peak_31735	chr19	56252290	56253870	+	0	NA	intron (NM_001322061, intron 2 of 6)	LTR41B|LTR|ERVL	-19668	NM_001354658	100506374	Hs.631532	NM_001354658	ENSG00000267710	EDDM13	-	epididymal protein 13	protein-coding
ETV6_merge_peak_16910	chr14	22556779	22557629	+	0	NA	promoter-TSS (NR_146543)	promoter-TSS (NR_146543)	-142	NR_146543	105370400		NR_146543	ENSG00000259054	LINC02332	-	long intergenic non-protein coding RNA 2332	ncRNA
ETV6_merge_peak_14684	chr12	104994008	104994526	+	0	NA	intron (NM_152318, intron 3 of 3)	AluSz|SINE|Alu	7951	NM_152318	121053	Hs.295563	NM_152318	ENSG00000151131	C12orf45	-	chromosome 12 open reading frame 45	protein-coding
ETV6_merge_peak_19390	chr15	65340212	65341013	+	0	NA	intron (NM_004884, intron 2 of 13)	L3|LINE|CR1	35935	NR_002757	26832		NR_002757	ENSG00000200156	RNU5B-1	RNU5B|RNU5B-1P|U5B1	RNA, U5B small nuclear 1	snRNA
ETV6_merge_peak_54472	chr8	20268484	20270035	+	0	NA	intron (NM_021020, intron 1 of 3)	intron (NM_021020, intron 1 of 3)	4276	NM_001362884	11178	Hs.521432	NM_021020	ENSG00000061337	LZTS1	F37|FEZ1	leucine zipper tumor suppressor 1	protein-coding
ETV6_merge_peak_6146	chr1	247172106	247173540	+	0	NA	promoter-TSS (NM_001243740)	promoter-TSS (NM_001243740)	-806	NM_001243740	7678	Hs.421238	NM_003431	ENSG00000196418	ZNF124	HZF-16|HZF16|ZK7	zinc finger protein 124	protein-coding
ETV6_merge_peak_46141	chr4	184343690	184344330	+	0	NA	intron (NR_040108, intron 2 of 2)	LTR33A|LTR|ERVL	9967	NR_040108	728175	Hs.590107	NR_040108	ENSG00000180712	LINC02363	-	long intergenic non-protein coding RNA 2363	ncRNA
ETV6_merge_peak_49153	chr6	12894186	12894708	+	0	NA	intron (NM_001322308, intron 3 of 13)	AluSz6|SINE|Alu	-62909	NM_001322311	221692	Hs.436996	NM_030948	ENSG00000112137	PHACTR1	EIEE70|RPEL|RPEL1|dJ257A7.2	phosphatase and actin regulator 1	protein-coding
ETV6_merge_peak_18577	chr14	103879706	103881004	+	0	NA	Intergenic	Intergenic	32634	NR_038436	145216	Hs.578091	NR_038436	ENSG00000258735	LINC00637	-	long intergenic non-protein coding RNA 637	ncRNA
ETV6_merge_peak_21120	chr16	10820879	10822844	+	0	NA	Intergenic	AluSz|SINE|Alu	-3067	NR_134901	780776	Hs.371576	NM_001079512	ENSG00000166676	TVP23A	FAM18A|YDR084C	trans-golgi network vesicle protein 23 homolog A	protein-coding
ETV6_merge_peak_6041	chr1	236156185	236156854	+	0	NA	intron (NM_003272, intron 1 of 6)	intron (NM_003272, intron 1 of 6)	13980	NM_003272	7107	Hs.498160	NM_003272	ENSG00000077585	GPR137B	TM7SF1	G protein-coupled receptor 137B	protein-coding
ETV6_merge_peak_5057	chr1	204515383	204517743	+	0	NA	intron (NM_001278517, intron 1 of 7)	CpG	157	NM_002393	4194	Hs.497492	NM_002393	ENSG00000198625	MDM4	HDMX|MDMX|MRP1	MDM4 regulator of p53	protein-coding
ETV6_merge_peak_15971	chr13	24727668	24728339	+	0	NA	Intergenic	AluSx3|SINE|Alu	-36166	NM_001184993	56163	Hs.97464	NM_031277	ENSG00000132972	RNF17	Mmip-2|SPATA23|TDRD4	ring finger protein 17	protein-coding
ETV6_merge_peak_363	chr1	9338541	9339452	+	0	NA	intron (NM_025106, intron 1 of 2)	intron (NM_025106, intron 1 of 2)	46102	NM_025106	80176	Hs.8261	NM_025106	ENSG00000171621	SPSB1	SSB-1|SSB1	splA/ryanodine receptor domain and SOCS box containing 1	protein-coding
ETV6_merge_peak_56764	chr9	73154385	73154889	+	0	NA	intron (NM_000700, intron 1 of 12)	AluSz6|SINE|Alu	2772	NM_000700	301	Hs.494173	NM_000700	ENSG00000135046	ANXA1	ANX1|LPC1	annexin A1	protein-coding
ETV6_merge_peak_29344	chr19	10206405	10207049	+	0	NA	Intergenic	L2b|LINE|L2	-11774	NM_001318730	1786	Hs.202672	NM_001379	ENSG00000130816	DNMT1	ADCADN|AIM|CXXC9|DNMT|HSN1E|MCMT|m.HsaI	DNA methyltransferase 1	protein-coding
ETV6_merge_peak_20915	chr16	3243164	3243890	+	0	NA	exon (NM_000243, exon 10 of 10)	exon (NM_000243, exon 10 of 10)	-8369	NM_198088	7752	Hs.632222	NM_003454	ENSG00000010539	ZNF200	-	zinc finger protein 200	protein-coding
ETV6_merge_peak_12041	chr11	103326290	103327074	+	0	NA	intron (NM_001377, intron 82 of 88)	L1P4a|LINE|L1	217256	NM_001080463	79659	Hs.503721	NM_001377	ENSG00000187240	DYNC2H1	ATD3|DHC1b|DHC2|DNCH2|DYH1B|SRPS2B|SRTD3|hdhc11	dynein cytoplasmic 2 heavy chain 1	protein-coding
ETV6_merge_peak_21912	chr16	30560403	30560953	+	0	NA	Intergenic	AluSc|SINE|Alu	-2304	NM_033410	92595	Hs.132227	NM_033410	ENSG00000169951	ZNF764	-	zinc finger protein 764	protein-coding
ETV6_merge_peak_58108	chr9	127526136	127526761	+	0	NA	intron (NM_022833, intron 3 of 13)	MER5A|DNA|hAT-Charlie	42625	NM_022833	64855	Hs.522401	NM_022833	ENSG00000136830	NIBAN2	C9orf88|FAM129B|MEG-3|MINERVA|OC58|bA356B19.6	niban apoptosis regulator 2	protein-coding
ETV6_merge_peak_21837	chr16	29676539	29679848	+	0	NA	promoter-TSS (NR_134536)	promoter-TSS (NR_134536)	-815	NM_001318249	23475	Hs.513484	NM_014298	ENSG00000103485	QPRT	HEL-S-90n|QPRTase	quinolinate phosphoribosyltransferase	protein-coding
ETV6_merge_peak_3921	chr1	154942249	154942722	+	0	NA	intron (NM_001323012, intron 1 of 4)	intron (NM_001323012, intron 1 of 4)	173	NM_001323012	10654	Hs.30954	NM_006556	ENSG00000163344	PMVK	HUMPMKI|PMK|PMKA|PMKASE|POROK1	phosphomevalonate kinase	protein-coding
ETV6_merge_peak_3924	chr1	154951949	154953879	+	0	NA	intron (NM_020524, intron 2 of 10)	L2b|LINE|L2	3185	NM_001317734	57326	Hs.505806	NM_020524	ENSG00000163346	PBXIP1	HPIP	PBX homeobox interacting protein 1	protein-coding
ETV6_merge_peak_53878	chr7	148724974	148725563	+	0	NA	intron (NM_001370664, intron 1 of 21)	intron (NM_001370664, intron 1 of 21)	25558	NM_001370664	8454	Hs.146806	NM_003592	ENSG00000055130	CUL1	-	cullin 1	protein-coding
ETV6_merge_peak_44127	chr3	156291105	156292047	+	0	NA	5' UTR (NM_001308222, exon 1 of 13)	5' UTR (NM_001308222, exon 1 of 13)	539	NM_001308222	7881	Hs.654519	NM_003471	ENSG00000169282	KCNAB1	AKR6A3|KCNA1B|KV-BETA-1|Kvb1.3|hKvBeta3|hKvb3	potassium voltage-gated channel subfamily A member regulatory beta subunit 1	protein-coding
ETV6_merge_peak_12207	chr11	117205238	117205720	+	0	NA	3' UTR (NM_003186, exon 5 of 5)	3' UTR (NM_003186, exon 5 of 5)	-3565	NR_045215	100652768	Hs.732365	NR_045215		LOC100652768	-	uncharacterized LOC100652768	ncRNA
ETV6_merge_peak_29604	chr19	13787136	13789468	+	0	NA	Intergenic	FLAM_A|SINE|Alu	-7141	NM_023072	65249	Hs.466015	NM_023072	ENSG00000132003	ZSWIM4	-	zinc finger SWIM-type containing 4	protein-coding
ETV6_merge_peak_49213	chr6	14111433	14112252	+	0	NA	Intergenic	L1MEd|LINE|L1	-5414	NM_001251901	9308	Hs.595133	NM_004233	ENSG00000112149	CD83	BL11|HB15	CD83 molecule	protein-coding
ETV6_merge_peak_56635	chr9	38699529	38700215	+	0	NA	Intergenic	Intergenic	78784	NR_027294	158228	Hs.632652	NR_027294		FAM201A	C9orf122	family with sequence similarity 201 member A	ncRNA
ETV6_merge_peak_49230	chr6	14452578	14453660	+	0	NA	Intergenic	Intergenic	-167665	NR_108097	102216342	Hs.563409	NR_108096	ENSG00000226673	LINC01108	LncRNA-ES1	long intergenic non-protein coding RNA 1108	ncRNA
ETV6_merge_peak_10180	chr11	36401005	36401558	+	0	NA	exon (NM_001160169, exon 1 of 7)	exon (NM_001160169, exon 1 of 7)	284	NM_001160169	79899	Hs.19987	NM_024841	ENSG00000135362	PRR5L	PROTOR2	proline rich 5 like	protein-coding
ETV6_merge_peak_4363	chr1	162354723	162355449	+	0	NA	intron (NM_014697, intron 6 of 9)	intron (NM_014697, intron 6 of 9)	-7897	NM_001126060	9722	Hs.731942	NM_014697	ENSG00000198929	NOS1AP	6330408P19Rik|CAPON	nitric oxide synthase 1 adaptor protein	protein-coding
ETV6_merge_peak_3575	chr1	146051124	146051721	+	0	NA	TTS (NR_104085)	TTS (NR_104085)	822	NR_104085	101954276		NR_104085	ENSG00000201558	RNVU1-6	RNU1-99|vU1.6	RNA, variant U1 small nuclear 6	snRNA
ETV6_merge_peak_57270	chr9	94594841	94595466	+	0	NA	Intergenic	Intergenic	-1329	NM_003837	8789	Hs.61255	NM_003837	ENSG00000130957	FBP2	-	fructose-bisphosphatase 2	protein-coding
ETV6_merge_peak_704	chr1	15393491	15394359	+	0	NA	intron (NM_052929, intron 30 of 30)	L2a|LINE|L2	-15963	NM_024329	79180	Hs.465374	NM_024329	ENSG00000142634	EFHD2	SWS1	EF-hand domain family member D2	protein-coding
ETV6_merge_peak_3802	chr1	153502680	153503292	+	0	NA	Intergenic	AluSg|SINE|Alu	33005	NM_014624	6277	Hs.275243	NM_014624	ENSG00000197956	S100A6	2A9|5B10|CABP|CACY|PRA|S10A6	S100 calcium binding protein A6	protein-coding
ETV6_merge_peak_55051	chr8	42195359	42197461	+	0	NA	intron (NM_001319189, intron 1 of 11)	intron (NM_001319189, intron 1 of 11)	11155	NM_033011	5327	Hs.491582	NM_000930	ENSG00000104368	PLAT	T-PA|TPA	plasminogen activator, tissue type	protein-coding
ETV6_merge_peak_27145	chr17	78235698	78236454	+	0	NA	intron (NM_001204210, intron 4 of 5)	MSTA|LTR|ERVL-MaLR	4766	NM_001204211	283999	Hs.632228	NM_001145529	ENSG00000204278	TMEM235	ARGM1	transmembrane protein 235	protein-coding
ETV6_merge_peak_46347	chr5	10709411	10710681	+	0	NA	intron (NM_004394, intron 2 of 3)	intron (NM_004394, intron 2 of 3)	51188	NM_004394	1611	Hs.75189	NM_004394	ENSG00000112977	DAP	-	death associated protein	protein-coding
ETV6_merge_peak_42193	chr3	39646823	39647619	+	0	NA	Intergenic	L1ME3A|LINE|L1	145155	NM_001278323	4336	Hs.121333	NM_182935	ENSG00000168314	MOBP	-	myelin associated oligodendrocyte basic protein	protein-coding
ETV6_merge_peak_35436	chr2	201762662	201763427	+	0	NA	intron (NM_020919, intron 3 of 33)	intron (NM_020919, intron 3 of 33)	17889	NM_020919	57679	Hs.471096	NM_020919	ENSG00000003393	ALS2	ALS2CR6|ALSJ|IAHSP|PLSJ	alsin Rho guanine nucleotide exchange factor ALS2	protein-coding
ETV6_merge_peak_48288	chr5	172897306	172899325	+	0	NA	intron (NM_001031711, intron 3 of 9)	MIRb|SINE|MIR	-16768	NR_162113	113218510		NR_162113		MIR10523	-	microRNA 10523	ncRNA
ETV6_merge_peak_25168	chr17	34571597	34572465	+	0	NA	Intergenic	Intergenic	7338	NR_160787	400591	Hs.514090	NM_207454		C17orf102	-	chromosome 17 open reading frame 102	ncRNA
ETV6_merge_peak_31744	chr19	56718745	56719245	+	0	NA	Intergenic	LTR13|LTR|ERVK	-46327	NR_110744	101929059	Hs.607132	NR_110744	ENSG00000286125	ZIM2-AS1	ZIM2as	ZIM2 antisense RNA 1	ncRNA
ETV6_merge_peak_30374	chr19	35151162	35151865	+	0	NA	intron (NM_022006, intron 4 of 5)	intron (NM_022006, intron 4 of 5)	-3222	NM_001320913	53827	Hs.333418	NM_014164	ENSG00000089327	FXYD5	DYSAD|HSPC113|IWU1|KCT1|OIT2|PRO6241|RIC	FXYD domain containing ion transport regulator 5	protein-coding
ETV6_merge_peak_53360	chr7	105043316	105043768	+	0	NA	intron (NM_182931, intron 3 of 26)	intron (NM_182931, intron 3 of 26)	29337	NM_182931	55904	Hs.592262	NM_018682	ENSG00000005483	KMT2E	HDCMC04P|MLL5|NKp44L	lysine methyltransferase 2E	protein-coding
ETV6_merge_peak_2149	chr1	39166550	39167874	+	0	NA	intron (NM_012090, intron 1 of 92)	AluSq2|SINE|Alu	83045	NM_012090	23499	Hs.472475	NM_012090	ENSG00000127603	MACF1	ABP620|ACF7|LIS9|MACF|OFC4	microtubule actin crosslinking factor 1	protein-coding
ETV6_merge_peak_54279	chr8	8430250	8430780	+	0	NA	Intergenic	Intergenic	-44076	NR_163138	157285	Hs.583863	NM_001080826	ENSG00000275342	PRAG1	NACK|PEAK2|PRAGMIN|SGK223	PEAK1 related, kinase-activating pseudokinase 1	protein-coding
ETV6_merge_peak_44214	chr3	171984188	171984731	+	0	NA	Intergenic	AluY|SINE|Alu	-55119	NM_022763	64778	Hs.744888	NM_022763	ENSG00000075420	FNDC3B	FAD104|PRO4979|YVTM2421	fibronectin type III domain containing 3B	protein-coding
ETV6_merge_peak_31884	chr2	7953404	7953852	+	0	NA	intron (NR_015405, intron 2 of 2)	intron (NR_015405, intron 2 of 2)	23186	NR_015405	339788	Hs.46864	NR_015405	ENSG00000235665	LINC00298	-	long intergenic non-protein coding RNA 298	ncRNA
ETV6_merge_peak_14129	chr12	55817578	55819204	+	0	NA	promoter-TSS (NR_026722)	promoter-TSS (NR_026722)	350	NM_014182	29095	Hs.534450	NM_014182	ENSG00000123353	ORMDL2	HSPC160|MST095|MSTP095|adoplin-2	ORMDL sphingolipid biosynthesis regulator 2	protein-coding
ETV6_merge_peak_33577	chr2	71509834	71510641	+	0	NA	intron (NM_001130985, intron 4 of 54)	MER5A|DNA|hAT-Charlie	43538	NM_001130985	8291	Hs.252180	NM_003494	ENSG00000135636	DYSF	FER1L1|LGMD2B|LGMDR2|MMD1	dysferlin	protein-coding
ETV6_merge_peak_35208	chr2	171687341	171688265	+	0	NA	promoter-TSS (NM_001271785)	promoter-TSS (NM_001271785)	48	NM_001271789	1781	Hs.546250	NM_001378	ENSG00000077380	DYNC1I2	DIC74|DNCI2|IC2	dynein cytoplasmic 1 intermediate chain 2	protein-coding
ETV6_merge_peak_31568	chr19	51728083	51728579	+	0	NA	Intergenic	L2b|LINE|L2	-4340	NM_001523	3036	Hs.57697	NM_001523	ENSG00000105509	HAS1	HAS	hyaluronan synthase 1	protein-coding
ETV6_merge_peak_38229	chr20	50502833	50503800	+	0	NA	Intergenic	Intergenic	-7005	NM_001278618	5770	Hs.417549	NM_002827	ENSG00000196396	PTPN1	PTP1B	protein tyrosine phosphatase non-receptor type 1	protein-coding
ETV6_merge_peak_41863	chr3	15051132	15051759	+	0	NA	non-coding (NR_135247, exon 4 of 5)	non-coding (NR_135247, exon 4 of 5)	13870	NR_135246	64432	Hs.657764	NM_022497	ENSG00000131368	MRPS25	MRP-S25|RPMS25	mitochondrial ribosomal protein S25	protein-coding
ETV6_merge_peak_3982	chr1	155689728	155690367	+	0	NA	intron (NM_033657, intron 1 of 12)	intron (NM_033657, intron 1 of 12)	953	NM_033657	7818	Hs.516746	NM_004632	ENSG00000132676	DAP3	DAP-3|MRP-S29|MRPS29|S29mt|bMRP-10	death associated protein 3	protein-coding
ETV6_merge_peak_9159	chr10	124367275	124367878	+	0	NA	Intergenic	MIRc|SINE|MIR	51347	NM_001322965	4942	Hs.523332	NM_000274	ENSG00000065154	OAT	GACR|HOGA|OATASE|OKT	ornithine aminotransferase	protein-coding
ETV6_merge_peak_54116	chr7	155394199	155394747	+	0	NA	intron (NR_147174, intron 1 of 2)	MIRb|SINE|MIR	12397	NR_147174	100286906	Hs.568111	NR_147174		LOC100286906	-	uncharacterized LOC100286906	ncRNA
ETV6_merge_peak_700	chr1	15362305	15363258	+	0	NA	intron (NM_052929, intron 22 of 30)	intron (NM_052929, intron 22 of 30)	-18898	NR_148919	101927417	Hs.715313	NR_148918	ENSG00000233485	LOC101927417	-	uncharacterized LOC101927417	ncRNA
ETV6_merge_peak_31946	chr2	8502840	8503663	+	0	NA	Intergenic	Intergenic	80541	NR_110257	101929567	Hs.634706	NR_110257	ENSG00000236008	LINC01814	-	long intergenic non-protein coding RNA 1814	ncRNA
ETV6_merge_peak_38773	chr21	32525417	32526074	+	0	NA	Intergenic	Intergenic	59778	NM_144659	140290	Hs.728804	NM_018277	ENSG00000242220	TCP10L	C21orf77|PRED77|TCP10A-1|TCP10A-2	t-complex 10 like	protein-coding
ETV6_merge_peak_23270	chr16	85483275	85483748	+	0	NA	Intergenic	MIRb|SINE|MIR	-127898	NM_001134473	23199	Hs.461647	NM_014615	ENSG00000131149	GSE1	CRHSP24|KIAA0182	Gse1 coiled-coil protein	protein-coding
ETV6_merge_peak_15831	chr12	132481002	132483299	+	0	NA	Intergenic	Ricksha_c|DNA|MULE-MuDR	-8001	NM_001367871	57666	Hs.411138	NM_001142641	ENSG00000112787	FBRSL1	-	fibrosin like 1	protein-coding
ETV6_merge_peak_19368	chr15	64904212	64906078	+	0	NA	Intergenic	AluY|SINE|Alu	-6757	NM_182703	348094	Hs.207157	NM_182703	ENSG00000166839	ANKDD1A	-	ankyrin repeat and death domain containing 1A	protein-coding
ETV6_merge_peak_7204	chr10	48955352	48956355	+	0	NA	intron (NM_020945, intron 51 of 61)	intron (NM_020945, intron 51 of 61)	29734	NR_036182	100422895		NR_036182	ENSG00000264800	MIR4294	-	microRNA 4294	ncRNA
ETV6_merge_peak_27518	chr17	82781570	82783100	+	0	NA	intron (NM_005993, intron 7 of 38)	intron (NM_005993, intron 7 of 38)	30270	NM_005993	6904	Hs.464391	NM_005993	ENSG00000141556	TBCD	PEBAT|SSD-1|tfcD	tubulin folding cofactor D	protein-coding
ETV6_merge_peak_4524	chr1	179088290	179089708	+	0	NA	intron (NM_022371, intron 4 of 5)	intron (NM_022371, intron 4 of 5)	6929	NM_022371	64222	Hs.584957	NM_022371	ENSG00000186283	TOR3A	ADIR|ADIR2	torsin family 3 member A	protein-coding
ETV6_merge_peak_11914	chr11	78645301	78645797	+	0	NA	Intergenic	Intergenic	-70685	NM_001243251	79731	Hs.503389	NM_024678	ENSG00000137513	NARS2	DFNB94|SLM5|asnRS	asparaginyl-tRNA synthetase 2, mitochondrial	protein-coding
ETV6_merge_peak_43134	chr3	69101982	69102503	+	0	NA	intron (NM_006407, intron 2 of 2)	intron (NM_006407, intron 2 of 2)	17305	NM_006407	10550	Hs.518060	NM_006407	ENSG00000144746	ARL6IP5	DERP11|GTRAP3-18|HSPC127|JWA|PRAF3|Yip6b|addicsin|hp22|jmx	ADP ribosylation factor like GTPase 6 interacting protein 5	protein-coding
ETV6_merge_peak_51612	chr7	2616532	2617388	+	0	NA	Intergenic	Intergenic	-15026	NM_025250	80727	Hs.440899	NM_025250	ENSG00000136295	TTYH3	-	tweety family member 3	protein-coding
ETV6_merge_peak_32896	chr2	42901558	42903993	+	0	NA	Intergenic	AluJo|SINE|Alu	-110192	NM_012205	23498	Hs.368805	NM_012205	ENSG00000162882	HAAO	3-HAO|HAO|VCRL1|h3HAO	3-hydroxyanthranilate 3,4-dioxygenase	protein-coding
ETV6_merge_peak_12182	chr11	116731237	116733771	+	0	NA	Intergenic	MER94|DNA|hAT-Blackjack	40483	NM_032725	84811	Hs.437341	NM_032725	ENSG00000137656	BUD13	Cwc26|fSAP71	BUD13 homolog	protein-coding
ETV6_merge_peak_11720	chr11	75339712	75348385	+	0	NA	intron (NM_004041, intron 1 of 15)	AluY|SINE|Alu	7613	NM_004041	408	Hs.503284	NM_004041	ENSG00000137486	ARRB1	ARB1|ARR1	arrestin beta 1	protein-coding
ETV6_merge_peak_9896	chr11	12053587	12054052	+	0	NA	intron (NR_135109, intron 1 of 1)	intron (NR_135109, intron 1 of 1)	22944	NR_135109	105376554	Hs.523483	NR_135109	ENSG00000254486	LINC02547	-	long intergenic non-protein coding RNA 2547	ncRNA
ETV6_merge_peak_20501	chr15	91251805	91253045	+	0	NA	exon (NM_001323031, exon 4 of 13)	exon (NM_001323031, exon 4 of 13)	150629	NM_001323040	9899	Hs.21754	NM_014848	ENSG00000185518	SV2B	HsT19680	synaptic vesicle glycoprotein 2B	protein-coding
ETV6_merge_peak_28454	chr18	70581289	70581788	+	0	NA	Intergenic	AluSc5|SINE|Alu	69416	NR_160904	220158	Hs.448217	NM_178506		GTSCR1	-	Gilles de la Tourette syndrome chromosome region, candidate 1	ncRNA
ETV6_merge_peak_32749	chr2	37231119	37232380	+	0	NA	promoter-TSS (NM_144736)	promoter-TSS (NM_144736)	91	NM_144736	55471	Hs.433466	NM_018607	ENSG00000003509	NDUFAF7	C2orf56|MidA|PRO1853	NADH:ubiquinone oxidoreductase complex assembly factor 7	protein-coding
ETV6_merge_peak_7498	chr10	70592822	70593635	+	0	NA	Intergenic	Intergenic	9513	NM_001083116	5551	Hs.2200	NM_005041	ENSG00000180644	PRF1	HPLH2|P1|PFP	perforin 1	protein-coding
ETV6_merge_peak_15369	chr12	121786077	121790492	+	0	NA	intron (NM_019034, intron 2 of 4)	intron (NM_019034, intron 2 of 4)	5404	NM_019034	54509	Hs.707579	NM_019034	ENSG00000139725	RHOF	ARHF|RIF	ras homolog family member F, filopodia associated	protein-coding
ETV6_merge_peak_24818	chr17	27544639	27545476	+	0	NA	intron (NM_014238, intron 2 of 20)	intron (NM_014238, intron 2 of 20)	73093	NM_014238	8844	Hs.133534	NM_014238	ENSG00000141068	KSR1	KSR|RSU2	kinase suppressor of ras 1	protein-coding
ETV6_merge_peak_17697	chr14	74508555	74512830	+	0	NA	intron (NM_000428, intron 19 of 35)	intron (NM_000428, intron 19 of 35)	16927	NM_194279	122961	Hs.291079	NM_194279	ENSG00000165898	ISCA2	HBLD1|ISA2|MMDS4|c14_5557	iron-sulfur cluster assembly 2	protein-coding
ETV6_merge_peak_57779	chr9	121443241	121444154	+	0	NA	Intergenic	Intergenic	56330	NR_045211	2681	Hs.97469	NR_003191	ENSG00000204136	GGTA1P	GGTA|GGTA1|GLYT2|a1/3GTP	glycoprotein alpha-galactosyltransferase 1, pseudogene	pseudo
ETV6_merge_peak_9501	chr11	934953	937331	+	0	NA	intron (NR_144509, intron 1 of 20)	AluY|SINE|Alu	10272	NR_144510	161	Hs.19121	NM_012305	ENSG00000183020	AP2A2	ADTAB|CLAPA2|HIP-9|HIP9|HYPJ	adaptor related protein complex 2 subunit alpha 2	protein-coding
ETV6_merge_peak_5571	chr1	225442299	225443862	+	0	NA	Intergenic	Intergenic	-14225	NM_194442	3930	Hs.435166	NM_002296	ENSG00000143815	LBR	C14SR|DHCR14B|LMN2R|PHA|PHASK|TDRD18	lamin B receptor	protein-coding
ETV6_merge_peak_54400	chr8	12767678	12768321	+	0	NA	intron (NR_152742, intron 3 of 4)	intron (NR_152742, intron 3 of 4)	-12473	NM_001329976	91694	Hs.180178	NM_152271	ENSG00000154359	LONRF1	RNF191	LON peptidase N-terminal domain and ring finger 1	protein-coding
ETV6_merge_peak_13670	chr12	48777158	48778192	+	0	NA	exon (NM_015270, exon 4 of 22)	exon (NM_015270, exon 4 of 22)	-5638	NR_039850	100616262		NR_039850	ENSG00000264201	MIR4701	-	microRNA 4701	ncRNA
ETV6_merge_peak_38813	chr21	33325307	33326368	+	0	NA	intron (NM_000629, intron 1 of 10)	LTR34|LTR|ERV1	867	NM_000629	3454	Hs.529400	NM_000629	ENSG00000142166	IFNAR1	AVP|IFN-alpha-REC|IFNAR|IFNBR|IFRC	interferon alpha and beta receptor subunit 1	protein-coding
ETV6_merge_peak_45135	chr4	7664757	7665779	+	0	NA	intron (NM_020777, intron 7 of 26)	intron (NM_020777, intron 7 of 26)	-88822	NR_026892	84740	Hs.663029	NM_032654	ENSG00000272620	AFAP1-AS1	AFAP1-AS|AFAP1AS	AFAP1 antisense RNA 1	ncRNA
ETV6_merge_peak_42843	chr3	52253004	52255281	+	0	NA	TTS (NM_025222)	TTS (NM_025222)	7975	NM_001122870	132160	Hs.373560	NM_144641	ENSG00000164088	PPM1M	PP2C-eta|PP2CE|PP2Ceta	protein phosphatase, Mg2+/Mn2+ dependent 1M	protein-coding
ETV6_merge_peak_45385	chr4	36318636	36319723	+	0	NA	intron (NM_001170700, intron 8 of 9)	L2a|LINE|L2	37563	NM_001136536	401124	Hs.363407	NM_001136536	ENSG00000197057	DTHD1	-	death domain containing 1	protein-coding
ETV6_merge_peak_39627	chr22	20156540	20157887	+	0	NA	Intergenic	Intergenic	-6158	NM_001365892	388849	Hs.454905	NM_001243537	ENSG00000234409	CCDC188	-	coiled-coil domain containing 188	protein-coding
ETV6_merge_peak_29229	chr19	8068267	8069924	+	0	NA	intron (NM_032447, intron 63 of 63)	intron (NM_032447, intron 63 of 63)	16333	NM_005624	6370	Hs.310511	NM_005624	ENSG00000131142	CCL25	Ckb15|SCYA25|TECK	C-C motif chemokine ligand 25	protein-coding
ETV6_merge_peak_34498	chr2	111235290	111235724	+	0	NA	intron (NR_136166, intron 3 of 4)	intron (NR_136166, intron 3 of 4)	85579	NR_039636	100616341		NR_039636	ENSG00000266139	MIR4435-2	mir-4435-2	microRNA 4435-2	ncRNA
ETV6_merge_peak_22140	chr16	50626249	50626722	+	0	NA	intron (NM_033119, intron 6 of 9)	L2b|LINE|L2	-42370	NR_110908	101927272	Hs.460777	NR_110908	ENSG00000260249	LOC101927272	-	uncharacterized LOC101927272	ncRNA
ETV6_merge_peak_18074	chr14	91113831	91115070	+	0	NA	promoter-TSS (NM_001102367)	promoter-TSS (NM_001102367)	-185	NM_001102367	80017	Hs.309849	NM_024952	ENSG00000133943	DGLUCY	C14orf159	D-glutamate cyclase	protein-coding
ETV6_merge_peak_47840	chr5	150636624	150637959	+	0	NA	intron (NM_001166208, intron 2 of 2)	MIR|SINE|MIR	-3369	NM_001109974	11346	Hs.435228	NM_007286	ENSG00000171992	SYNPO	-	synaptopodin	protein-coding
ETV6_merge_peak_22908	chr16	79005902	79006849	+	0	NA	intron (NM_001291997, intron 7 of 7)	intron (NM_001291997, intron 7 of 7)	594362	NM_001031804	4094	Hs.134859	NM_005360	ENSG00000178573	MAF	AYGRP|CCA4|CTRCT21|c-MAF	MAF bZIP transcription factor	protein-coding
ETV6_merge_peak_4123	chr1	157153527	157156786	+	0	NA	Intergenic	Intergenic	-16565	NM_005240	2117	Hs.105636	NM_005240	ENSG00000117036	ETV3	METS|PE-1|PE1	ETS variant 3	protein-coding
ETV6_merge_peak_22889	chr16	75648734	75649587	+	0	NA	intron (NR_144545, intron 1 of 2)	AluJr|SINE|Alu	1387	NM_018975	54386	Hs.301419	NM_018975	ENSG00000166848	TERF2IP	DRIP5|RAP1	TERF2 interacting protein	protein-coding
ETV6_merge_peak_10871	chr11	64179279	64180270	+	0	NA	Intergenic	MLT1H1|LTR|ERVL-MaLR	-5498	NM_001282652	10963	Hs.337295	NM_006819	ENSG00000168439	STIP1	HEL-S-94n|HOP|IEF-SSP-3521|P60|STI1|STI1L	stress induced phosphoprotein 1	protein-coding
ETV6_merge_peak_20482	chr15	90844059	90847449	+	0	NA	Intergenic	Intergenic	-22834	NM_002569	5045	Hs.513153	NM_002569	ENSG00000140564	FURIN	FUR|PACE|PCSK3|SPC1	furin, paired basic amino acid cleaving enzyme	protein-coding
ETV6_merge_peak_52129	chr7	36190679	36191762	+	0	NA	intron (NM_030636, intron 2 of 7)	intron (NM_030636, intron 2 of 7)	37966	NM_030636	80820	Hs.487994	NM_030636	ENSG00000122547	EEPD1	HSPC107	endonuclease/exonuclease/phosphatase family domain containing 1	protein-coding
ETV6_merge_peak_28398	chr18	62517253	62517767	+	0	NA	Intergenic	AluSq2|SINE|Alu	-5515	NR_126534	54877	Hs.114191	NM_017742	ENSG00000141664	ZCCHC2	C18orf49	zinc finger CCHC-type containing 2	protein-coding
ETV6_merge_peak_43369	chr3	112437219	112438170	+	0	NA	Intergenic	L1PA16|LINE|L1	61778	NM_001085357	151888	Hs.445162	NM_181780	ENSG00000186265	BTLA	BTLA1|CD272	B and T lymphocyte associated	protein-coding
ETV6_merge_peak_33992	chr2	96258171	96258640	+	0	NA	intron (NM_017849, intron 2 of 3)	intron (NM_017849, intron 2 of 3)	7592	NM_001193304	55654	Hs.164303	NM_017849	ENSG00000135956	TMEM127	-	transmembrane protein 127	protein-coding
ETV6_merge_peak_44660	chr3	194854457	194855313	+	0	NA	Intergenic	Intergenic	-86176	NR_146990	105374293		NR_146990	ENSG00000230401	LINC01972	-	long intergenic non-protein coding RNA 1972	ncRNA
ETV6_merge_peak_18447	chr14	101716564	101717025	+	0	NA	Intergenic	Intergenic	-13643	NR_026774	145200	Hs.150840	NR_026774	ENSG00000258512	LINC00239	C14orf72|NCRNA00239	long intergenic non-protein coding RNA 239	ncRNA
ETV6_merge_peak_31374	chr19	49687608	49688151	+	0	NA	promoter-TSS (NM_001101340)	promoter-TSS (NM_001101340)	-806	NM_001101340	199800	Hs.311193	NM_001101340	ENSG00000224420	ADM5	AM5|C19orf76	adrenomedullin 5 (putative)	protein-coding
ETV6_merge_peak_58201	chr9	128164364	128165087	+	0	NA	TTS (NM_024112)	TTS (NM_024112)	4460	NM_024112	79095	Hs.522412	NM_024112	ENSG00000171159	C9orf16	EST00098	chromosome 9 open reading frame 16	protein-coding
ETV6_merge_peak_53887	chr7	148987402	148988082	+	0	NA	promoter-TSS (NR_004391)	promoter-TSS (NR_004391)	215	NR_130107	102723099	Hs.621982	NR_130107	ENSG00000281189	GHET1	lncRNA-GHET1	gastric carcinoma proliferation enhancing transcript 1	ncRNA
ETV6_merge_peak_24800	chr17	27387955	27388885	+	0	NA	Intergenic	L1MB8|LINE|L1	-29585	NR_033892	440419	Hs.385755	NR_033892	ENSG00000266433	TBC1D3P5	-	TBC1 domain family member 3 pseudogene 5	pseudo
ETV6_merge_peak_6905	chr10	32003700	32004547	+	0	NA	Intergenic	LTR41B|LTR|ERVL	52302	NM_004521	3799	Hs.327736	NM_004521	ENSG00000170759	KIF5B	HEL-S-61|KINH|KNS|KNS1|UKHC	kinesin family member 5B	protein-coding
ETV6_merge_peak_52670	chr7	73134676	73135216	+	0	NA	intron (NR_146079, intron 1 of 9)	GA-rich|Low_complexity|Low_complexity	-19978	NR_003580	100093631	Hs.488624	NR_003580	ENSG00000233369	GTF2IP4	GTF2I	general transcription factor IIi pseudogene 4	pseudo
ETV6_merge_peak_15751	chr12	131142811	131143271	+	0	NA	Intergenic	Intergenic	-21970	NR_026670	116437	Hs.675497	NR_026670	ENSG00000204603	LINC01257	-	long intergenic non-protein coding RNA 1257	ncRNA
ETV6_merge_peak_1223	chr1	22735025	22736034	+	0	NA	intron (NM_004442, intron 1 of 15)	intron (NM_004442, intron 1 of 15)	16012	NR_039832	100616391		NR_039832	ENSG00000265422	MIR4684	-	microRNA 4684	ncRNA
ETV6_merge_peak_17244	chr14	58259035	58259610	+	0	NA	intron (NM_152132, intron 5 of 10)	AluSx1|SINE|Alu	14479	NM_002788	5684	Hs.558799	NM_002788	ENSG00000100567	PSMA3	HC8|PSC3	proteasome subunit alpha 3	protein-coding
ETV6_merge_peak_24449	chr17	17003361	17003984	+	0	NA	Intergenic	L1ME3G|LINE|L1	15343	NR_146886	105371562	Hs.579259	NR_146886	ENSG00000230969	LINC02090	-	long intergenic non-protein coding RNA 2090	ncRNA
ETV6_merge_peak_22440	chr16	66350840	66351482	+	0	NA	Intergenic	Intergenic	-15530	NM_001795	1003	Hs.76206	NM_001795	ENSG00000179776	CDH5	7B4|CD144	cadherin 5	protein-coding
ETV6_merge_peak_38970	chr21	37258334	37259030	+	0	NA	intron (NM_001331022, intron 1 of 6)	intron (NM_001331022, intron 1 of 6)	8652	NM_006052	10311	Hs.369488	NM_006052	ENSG00000157538	VPS26C	DCRA|DSCR3|DSCRA	VPS26 endosomal protein sorting factor C	protein-coding
ETV6_merge_peak_10042	chr11	30322917	30323551	+	0	NA	intron (NM_152316, intron 1 of 3)	CpG	130	NM_152316	120534	Hs.502208	NM_152316	ENSG00000152219	ARL14EP	ARF7EP|C11orf46|dJ299F11.1	ADP ribosylation factor like GTPase 14 effector protein	protein-coding
ETV6_merge_peak_53437	chr7	116913654	116914431	+	0	NA	intron (NM_006136, intron 8 of 9)	AluYk4|SINE|Alu	-39459	NR_161421	7982	Hs.368131	NM_018412	ENSG00000004866	ST7	ETS7q|FAM4A|FAM4A1|HELG|RAY1|SEN4|TSG7	suppression of tumorigenicity 7	protein-coding
ETV6_merge_peak_38178	chr20	50281707	50286775	+	0	NA	Intergenic	MIRb|SINE|MIR	-8479	NR_034124	284751	Hs.282325	NM_001025463	ENSG00000203999	LINC01270	-	long intergenic non-protein coding RNA 1270	ncRNA
ETV6_merge_peak_22291	chr16	57269000	57270367	+	0	NA	intron (NM_015993, intron 1 of 3)	intron (NM_015993, intron 1 of 3)	14989	NM_015993	51090	Hs.632215	NM_015993	ENSG00000102934	PLLP	PMLP|TM4SF11	plasmolipin	protein-coding
ETV6_merge_peak_19799	chr15	73981634	73982842	+	0	NA	TTS (NM_001256673)	TTS (NM_001256673)	10057	NM_001324230	9399	Hs.194816	NM_004809	ENSG00000067221	STOML1	SLP-1|STORP|hUNC-24	stomatin like 1	protein-coding
ETV6_merge_peak_20283	chr15	85691499	85691937	+	0	NA	intron (NM_007200, intron 16 of 36)	intron (NM_007200, intron 16 of 36)	67007	NR_120366	101929679	Hs.513112	NR_120366		LOC101929679	-	uncharacterized LOC101929679	ncRNA
ETV6_merge_peak_42189	chr3	39290797	39291305	+	0	NA	Intergenic	MER4C|LTR|ERV1	-9316	NM_001171174	1524	Hs.78913	NM_001337	ENSG00000168329	CX3CR1	CCRL1|CMKBRL1|CMKDR1|GPR13|GPRV28|V28	C-X3-C motif chemokine receptor 1	protein-coding
ETV6_merge_peak_14626	chr12	104472814	104473479	+	0	NA	intron (NM_018413, intron 1 of 2)	intron (NM_018413, intron 1 of 2)	16198	NM_001173982	50515	Hs.17569	NM_018413	ENSG00000171310	CHST11	C4ST|C4ST-1|C4ST1|HSA269537|OCBMD	carbohydrate sulfotransferase 11	protein-coding
ETV6_merge_peak_38649	chr20	63977697	63978671	+	0	NA	intron (NM_080621, intron 1 of 4)	intron (NM_080621, intron 1 of 4)	1458	NM_080621	140700	Hs.27189	NM_080621	ENSG00000130590	SAMD10	C20orf136|dJ591C20|dJ591C20.7	sterile alpha motif domain containing 10	protein-coding
ETV6_merge_peak_28047	chr18	35460007	35460477	+	0	NA	Intergenic	Intergenic	37366	NM_001308064	125476	Hs.464903	NM_194281	ENSG00000153391	INO80C	C18orf37|IES6|hIes6	INO80 complex subunit C	protein-coding
ETV6_merge_peak_26998	chr17	77088176	77090184	+	0	NA	promoter-TSS (NM_001204410)	promoter-TSS (NM_001204410)	27	NM_001204410	6397	Hs.464184	NM_003003	ENSG00000129657	SEC14L1	PRELID4A|SEC14L	SEC14 like lipid binding 1	protein-coding
ETV6_merge_peak_17212	chr14	55079640	55080982	+	0	NA	Intergenic	AluSx|SINE|Alu	28664	NM_144578	93487	Hs.594338	NM_144578	ENSG00000168175	MAPK1IP1L	C14orf32|MISS|c14_5346	mitogen-activated protein kinase 1 interacting protein 1 like	protein-coding
ETV6_merge_peak_25762	chr17	47952202	47953284	+	0	NA	3' UTR (NM_024320, exon 2 of 2)	3' UTR (NM_024320, exon 2 of 2)	5140	NM_024320	79170	Hs.368260	NM_024320	ENSG00000167183	PRR15L	ATAD4	proline rich 15 like	protein-coding
ETV6_merge_peak_57272	chr9	94602829	94603523	+	0	NA	TTS (NM_001127628)	TTS (NM_001127628)	-9352	NM_003837	8789	Hs.61255	NM_003837	ENSG00000130957	FBP2	-	fructose-bisphosphatase 2	protein-coding
ETV6_merge_peak_11811	chr11	76311662	76312251	+	0	NA	Intergenic	AluSx1|SINE|Alu	69009	NR_130898	5612	Hs.503315	NM_004705	ENSG00000137492	THAP12	DAP4|P52rIPK|PRKRIR|THAP0	THAP domain containing 12	protein-coding
ETV6_merge_peak_14317	chr12	62397683	62398240	+	0	NA	intron (NR_147080, intron 18 of 19)	L1ME3Cz|LINE|L1	-68865	NM_001278471	23041	Hs.389378	NM_015026	ENSG00000061987	MON2	-	MON2 homolog, regulator of endosome-to-Golgi trafficking	protein-coding
ETV6_merge_peak_56938	chr9	88997899	88998626	+	0	NA	intron (NM_005226, intron 1 of 1)	AluSx1|SINE|Alu	6794	NM_005226	1903	Hs.585118	NM_005226	ENSG00000213694	S1PR3	EDG-3|EDG3|LPB3|S1P3	sphingosine-1-phosphate receptor 3	protein-coding
ETV6_merge_peak_18340	chr14	99191710	99192381	+	0	NA	intron (NM_022898, intron 2 of 2)	intron (NM_022898, intron 2 of 2)	80152	NM_001282238	64919	Hs.709690	NM_022898	ENSG00000127152	BCL11B	ATL1|ATL1-alpha|ATL1-beta|ATL1-delta|ATL1-gamma|CTIP-2|CTIP2|IDDFSTA|IMD49|RIT1|ZNF856B|hRIT1-alpha	BAF chromatin remodeling complex subunit BCL11B	protein-coding
ETV6_merge_peak_53520	chr7	128844138	128844718	+	0	NA	intron (NM_001127487, intron 20 of 46)	MIR|SINE|MIR	13999	NM_001458	2318	Hs.58414	NM_001458	ENSG00000128591	FLNC	ABP-280|ABP280A|ABPA|ABPL|CMH26|FLN2|MFM5|MPD4|RCM5	filamin C	protein-coding
ETV6_merge_peak_48102	chr5	170366311	170367020	+	0	NA	intron (NM_001034838, intron 1 of 7)	intron (NM_001034838, intron 1 of 7)	13178	NM_001034838	30820	Hs.484111	NM_014592	ENSG00000182132	KCNIP1	KCHIP1|VABP	potassium voltage-gated channel interacting protein 1	protein-coding
ETV6_merge_peak_5203	chr1	206516505	206518216	+	0	NA	intron (NM_182664, intron 1 of 4)	AluJr|SINE|Alu	9829	NM_182663	83593	Hs.497579	NM_031437	ENSG00000266094	RASSF5	Maxp1|NORE1|NORE1A|NORE1B|RAPL|RASSF3	Ras association domain family member 5	protein-coding
ETV6_merge_peak_50065	chr6	42942377	42942868	+	0	NA	intron (NR_134890, intron 2 of 4)	(GGCCCA)n|Simple_repeat|Simple_repeat	13142	NR_134891	107080644	Hs.144914	NM_001318856		CNPY3-GNMT	-	CNPY3-GNMT readthrough	protein-coding
ETV6_merge_peak_36954	chr20	8368082	8368612	+	0	NA	intron (NM_182734, intron 2 of 32)	AluSz6|SINE|Alu	119643	NR_046809	100874337	Hs.662218	NR_046809	ENSG00000225479	PLCB1-IT1	-	PLCB1 intronic transcript 1	ncRNA
ETV6_merge_peak_27024	chr17	77318535	77321204	+	0	NA	5' UTR (NM_006640, exon 1 of 11)	5' UTR (NM_006640, exon 1 of 11)	354	NM_006640	10801	Hs.440932	NM_006640	ENSG00000184640	SEPTIN9	AF17q25|MSF|MSF1|NAPB|PNUTL4|SEPT9|SINT1|SeptD1	septin 9	protein-coding
ETV6_merge_peak_23835	chr17	2969775	2971064	+	0	NA	intron (NM_001330058, intron 8 of 24)	L1ME4b|LINE|L1	-4524	NR_110818	101927911	Hs.626373	NR_110818	ENSG00000262884	LOC101927911	-	uncharacterized LOC101927911	ncRNA
ETV6_merge_peak_38379	chr20	57190712	57191217	+	0	NA	intron (NM_001719, intron 3 of 6)	MER20|DNA|hAT-Charlie	-22732	NR_110631	102723590	Hs.667674	NR_110631		BMP7-AS1	-	BMP7 antisense RNA 1	ncRNA
ETV6_merge_peak_39317	chr21	43911542	43912304	+	0	NA	intron (NM_001369881, intron 2 of 9)	intron (NM_001369881, intron 2 of 9)	-4865	NM_001369880	56894	Hs.248785	NM_020132	ENSG00000160216	AGPAT3	1-AGPAT 3|LPAAT-GAMMA1|LPAAT3	1-acylglycerol-3-phosphate O-acyltransferase 3	protein-coding
ETV6_merge_peak_8090	chr10	79948115	79949735	+	0	NA	intron (NM_003019, intron 1 of 7)	intron (NM_003019, intron 1 of 7)	180	NM_003019	6441	Hs.253495	NM_003019	ENSG00000133661	SFTPD	COLEC7|PSP-D|SFTP4|SP-D	surfactant protein D	protein-coding
ETV6_merge_peak_4567	chr1	180266830	180268466	+	0	NA	intron (NM_033343, intron 3 of 5)	Charlie19a|DNA|hAT-Charlie	7033	NR_037642	100527964	Hs.496545	NR_037642	ENSG00000230124	LHX4-AS1	-	LHX4 antisense RNA 1	ncRNA
ETV6_merge_peak_46574	chr5	54578241	54579283	+	0	NA	Intergenic	MLT1O|LTR|ERVL-MaLR	61003	NM_052870	112574	Hs.432755	NM_052870	ENSG00000178996	SNX18	SH3PX2|SH3PXD3B|SNAG1	sorting nexin 18	protein-coding
ETV6_merge_peak_18429	chr14	100674959	100675440	+	0	NA	Intergenic	Intergenic	17931	NR_024096	283601	Hs.379802	NM_001007560	ENSG00000196273	LINC00523	C14orf70	long intergenic non-protein coding RNA 523	ncRNA
ETV6_merge_peak_48251	chr5	172690068	172691116	+	0	NA	3' UTR (NM_001308177, exon 4 of 4)	3' UTR (NM_001308177, exon 4 of 4)	28427	NR_049799	100847029		NR_049799	ENSG00000265160	MIR5003	-	microRNA 5003	ncRNA
ETV6_merge_peak_6234	chr10	2989409	2989841	+	0	NA	Intergenic	Intergenic	77308	NR_160682	101927824		NR_160681		LOC101927824	-	uncharacterized LOC101927824	ncRNA
ETV6_merge_peak_44496	chr3	187000252	187001768	+	0	NA	intron (NM_173216, intron 2 of 7)	intron (NM_173216, intron 2 of 7)	-20845	NM_003032	6480	Hs.207459	NM_003032	ENSG00000073849	ST6GAL1	SIAT1|ST6GalI|ST6N	ST6 beta-galactoside alpha-2,6-sialyltransferase 1	protein-coding
ETV6_merge_peak_52638	chr7	68808853	68809301	+	0	NA	Intergenic	AluSx1|SINE|Alu	788547	NR_108105	100507468	Hs.362492	NR_108105		CT66	-	cancer/testis associated transcript 66	ncRNA
ETV6_merge_peak_3240	chr1	109801905	109802337	+	0	NA	Intergenic	Intergenic	-38198	NM_024526	79574	Hs.485352	NM_024526	ENSG00000198758	EPS8L3	EPS8R3	EPS8 like 3	protein-coding
ETV6_merge_peak_58611	chr9	133008244	133008854	+	0	NA	Intergenic	Intergenic	-11881	NR_132980	106635683		NR_132980		SNORD141A	-	small nucleolar RNA, C/D box 141A	snoRNA
ETV6_merge_peak_19061	chr15	51189897	51190858	+	0	NA	intron (NR_146310, intron 1 of 2)	intron (NR_146310, intron 1 of 2)	-51813	NR_039863	100616369		NR_039863	ENSG00000266593	MIR4713	-	microRNA 4713	ncRNA
ETV6_merge_peak_42870	chr3	52431563	52433848	+	0	NA	TTS (NM_020163)	TTS (NM_020163)	12398	NM_020163	56920	Hs.59729	NM_020163	ENSG00000010319	SEMA3G	sem2	semaphorin 3G	protein-coding
ETV6_merge_peak_24881	chr17	28532369	28534354	+	0	NA	intron (NM_001369369, intron 6 of 8)	intron (NM_001369369, intron 6 of 8)	9420	NM_003593	8456	Hs.58611	NM_003593	ENSG00000109101	FOXN1	FKHL20|RONU|WHN	forkhead box N1	protein-coding
ETV6_merge_peak_18145	chr14	92253547	92254921	+	0	NA	Intergenic	AluSq|SINE|Alu	-68347	NM_153648	123041	Hs.385530	NM_153646	ENSG00000140090	SLC24A4	AI2A5|NCKX4|SHEP6|SLC24A2	solute carrier family 24 member 4	protein-coding
ETV6_merge_peak_12438	chr11	119729738	119730493	+	0	NA	promoter-TSS (NM_002855)	promoter-TSS (NM_002855)	532	NR_120587	102724301	Hs.637640	NR_120587	ENSG00000254854	LOC102724301	-	uncharacterized LOC102724301	ncRNA
ETV6_merge_peak_5291	chr1	207888615	207889782	+	0	NA	exon (NM_001773, exon 6 of 8)	exon (NM_001773, exon 6 of 8)	21927	NM_001773	947	Hs.374990	NM_001773	ENSG00000174059	CD34	-	CD34 molecule	protein-coding
ETV6_merge_peak_7769	chr10	73816413	73819522	+	0	NA	intron (NR_160046, intron 16 of 19)	intron (NR_160046, intron 16 of 19)	-6147	NR_160744	8509	Hs.654758	NM_003635	ENSG00000166507	NDST2	HSST2|N-HSST 2|NST2	N-deacetylase and N-sulfotransferase 2	protein-coding
ETV6_merge_peak_55057	chr8	42248595	42249386	+	0	NA	Intergenic	Intergenic	21971	NR_125823	101929897	Hs.60288	NR_125823	ENSG00000253408	LOC101929897	-	uncharacterized LOC101929897	ncRNA
ETV6_merge_peak_17861	chr14	77057162	77058084	+	0	NA	intron (NR_110554, intron 1 of 3)	L1ME3G|LINE|L1	16574	NR_110554	283575	Hs.651736	NR_110554	ENSG00000246548	LINC02288	-	long intergenic non-protein coding RNA 2288	ncRNA
ETV6_merge_peak_9348	chr10	130543541	130543988	+	0	NA	Intergenic	Intergenic	407355	NM_001321980	10539	Hs.42644	NM_006541	ENSG00000108010	GLRX3	GLRX4|GRX3|GRX4|PICOT|TXNL2|TXNL3	glutaredoxin 3	protein-coding
ETV6_merge_peak_58542	chr9	131743792	131745447	+	0	NA	Intergenic	Intergenic	-4675	NM_001304275	2889	Hs.127897	NM_005312	ENSG00000107263	RAPGEF1	C3G|GRF2	Rap guanine nucleotide exchange factor 1	protein-coding
ETV6_merge_peak_48660	chr5	180425899	180426750	+	0	NA	Intergenic	AluY|SINE|Alu	-68055	NR_163438	57472	Hs.608380	NM_015455	ENSG00000113300	CNOT6	CCR4|Ccr4a	CCR4-NOT transcription complex subunit 6	protein-coding
ETV6_merge_peak_21535	chr16	22306984	22307423	+	0	NA	intron (NR_047581, intron 3 of 20)	MIRb|SINE|MIR	9794	NM_001258034	55718	Hs.460298	NM_018119	ENSG00000058600	POLR3E	RPC5|SIN	RNA polymerase III subunit E	protein-coding
ETV6_merge_peak_46143	chr4	184347524	184350648	+	0	NA	intron (NR_040108, intron 2 of 2)	intron (NR_040108, intron 2 of 2)	4891	NR_040108	728175	Hs.590107	NR_040108	ENSG00000180712	LINC02363	-	long intergenic non-protein coding RNA 2363	ncRNA
ETV6_merge_peak_24563	chr17	17991317	17992089	+	0	NA	intron (NM_031294, intron 5 of 13)	intron (NM_031294, intron 5 of 13)	18841	NM_031294	83450	Hs.579264	NM_031294	ENSG00000171962	DRC3	CFAP134|LRRC48	dynein regulatory complex subunit 3	protein-coding
ETV6_merge_peak_29205	chr19	7762888	7763333	+	0	NA	promoter-TSS (NR_026707)	promoter-TSS (NR_026707)	-133	NR_026707	10332	Hs.421437	NM_014257	ENSG00000104938	CLEC4M	CD209L|CD299|DC-SIGN2|DC-SIGNR|DCSIGNR|HP10347|L-SIGN|LSIGN	C-type lectin domain family 4 member M	protein-coding
ETV6_merge_peak_34257	chr2	101624275	101624873	+	0	NA	Intergenic	Intergenic	-73129	NM_145686	9448	Hs.701013	NM_004834	ENSG00000071054	MAP4K4	FLH21957|HEL-S-31|HGK|MEKKK4|NIK	mitogen-activated protein kinase kinase kinase kinase 4	protein-coding
ETV6_merge_peak_16822	chr14	18673757	18674262	+	0	NA	Intergenic	AluJb|SINE|Alu	-40375	NR_046104	642426	Hs.578301	NR_046104	ENSG00000257504	LINC02297	-	long intergenic non-protein coding RNA 2297	ncRNA
ETV6_merge_peak_35838	chr2	224357778	224358375	+	0	NA	Intergenic	Intergenic	43918	NM_024785	79843	Hs.147585	NM_024785	ENSG00000124019	FAM124B	-	family with sequence similarity 124 member B	protein-coding
ETV6_merge_peak_21365	chr16	14292343	14296350	+	0	NA	Intergenic	AluJb|SINE|Alu	-7942	NR_132983	100129781	Hs.190748	NR_132983		MIR193BHG	-	MIR193B host gene	ncRNA
ETV6_merge_peak_48042	chr5	163460683	163461789	+	0	NA	intron (NM_001142557, intron 1 of 14)	MIR|SINE|MIR	604	NM_001142557	3161	Hs.740467	NM_012484	ENSG00000072571	HMMR	CD168|IHABP|RHAMM	hyaluronan mediated motility receptor	protein-coding
ETV6_merge_peak_12061	chr11	108286039	108286498	+	0	NA	intron (NM_001351834, intron 27 of 63)	AluSx|SINE|Alu	62739	NM_001351836	472	Hs.367437	NM_000051	ENSG00000149311	ATM	AT1|ATA|ATC|ATD|ATDC|ATE|TEL1|TELO1	ATM serine/threonine kinase	protein-coding
ETV6_merge_peak_6788	chr10	27659413	27660540	+	0	NA	Intergenic	Intergenic	-84639	NR_121652	101929202	Hs.568843	NR_121652		MKX-AS1	-	MKX antisense RNA 1	ncRNA
ETV6_merge_peak_53936	chr7	150405898	150407309	+	0	NA	intron (NR_027237, intron 1 of 2)	MIRc|SINE|MIR	851	NR_027237	728743	Hs.650365	NM_001080852		LOC728743	-	zinc finger protein pseudogene	pseudo
ETV6_merge_peak_1082	chr1	20375293	20375735	+	0	NA	intron (NR_033887, intron 9 of 11)	intron (NR_033887, intron 9 of 11)	53280	NR_033887	339505	Hs.633269	NR_033887		LINC01141	-	long intergenic non-protein coding RNA 1141	ncRNA
ETV6_merge_peak_45387	chr4	37389251	37390106	+	0	NA	intron (NM_001144990, intron 3 of 6)	intron (NM_001144990, intron 3 of 6)	-64247	NM_001104629	55286	Hs.107527	NM_018302	ENSG00000154274	C4orf19	-	chromosome 4 open reading frame 19	protein-coding
ETV6_merge_peak_27069	chr17	77566368	77566872	+	0	NA	Intergenic	Intergenic	19679	NR_040050	100507351	Hs.514518	NR_040050		LOC100507351	-	uncharacterized LOC100507351	ncRNA
ETV6_merge_peak_16453	chr13	70842445	70842962	+	0	NA	Intergenic	L1PA15-16|LINE|L1	-172438	NR_047699	100885781	Hs.372660	NR_047699	ENSG00000226846	LINC00348	-	long intergenic non-protein coding RNA 348	ncRNA
ETV6_merge_peak_54407	chr8	17335763	17337274	+	0	NA	intron (NM_004686, intron 6 of 13)	intron (NM_004686, intron 6 of 13)	76833	NM_004686	9108	Hs.625674	NM_004686	ENSG00000003987	MTMR7	-	myotubularin related protein 7	protein-coding
ETV6_merge_peak_47342	chr5	135724371	135724922	+	0	NA	intron (NM_001349335, intron 3 of 10)	MIR3|SINE|MIR	-70711	NR_027127	340074	Hs.434633	NR_027127	ENSG00000251045	SLC25A48-AS1	LINC01959	SLC25A48 antisense RNA 1	ncRNA
ETV6_merge_peak_42449	chr3	46443182	46444039	+	0	NA	intron (NM_001321122, intron 15 of 19)	intron (NM_001321122, intron 15 of 19)	-19943	NR_151704	105377068		NR_151704	ENSG00000283646	LINC02009	-	long intergenic non-protein coding RNA 2009	ncRNA
ETV6_merge_peak_51262	chr6	162153158	162154146	+	0	NA	intron (NM_004562, intron 4 of 11)	LTR28B|LTR|ERV1	-573480	NM_152410	135138	Hs.25791	NM_152410	ENSG00000112530	PACRG	GLUP|HAK005771|PACRG2.1|PARK2CRG	parkin coregulated	protein-coding
ETV6_merge_peak_33624	chr2	73225393	73226689	+	0	NA	3' UTR (NM_006062, exon 13 of 13)	3' UTR (NM_006062, exon 13 of 13)	7198	NM_032319	84279	Hs.61268	NM_032319	ENSG00000135617	PRADC1	C2orf7|PAP21	protease associated domain containing 1	protein-coding
ETV6_merge_peak_55154	chr8	54424355	54425078	+	0	NA	Intergenic	Intergenic	-33219	NM_022454	64321	Hs.98367	NM_022454	ENSG00000164736	SOX17	VUR3	SRY-box transcription factor 17	protein-coding
ETV6_merge_peak_24282	chr17	9271368	9272649	+	0	NA	intron (NM_004853, intron 7 of 7)	intron (NM_004853, intron 7 of 7)	-92890	NR_110828	101928266	Hs.639880	NR_110828	ENSG00000262966	LOC101928266	-	uncharacterized LOC101928266	ncRNA
ETV6_merge_peak_12769	chr11	132430551	132431026	+	0	NA	intron (NM_002545, intron 6 of 6)	intron (NM_002545, intron 6 of 6)	146486	NR_046820	100874281		NR_046820		NTM-IT	NTM-IT3	NTM intronic transcript	ncRNA
ETV6_merge_peak_31051	chr19	45790241	45792184	+	0	NA	intron (NM_004943, intron 1 of 4)	intron (NM_004943, intron 1 of 4)	1633	NM_004943	1762	Hs.515474	NM_004943	ENSG00000185800	DMWD	D19S593E|DMR-N9|DMRN9|gene59	DM1 locus, WD repeat containing	protein-coding
ETV6_merge_peak_27762	chr18	10197025	10197488	+	0	NA	Intergenic	Intergenic	217114	NR_110775	101927350	Hs.572523	NR_110775	ENSG00000260913	LINC01254	-	long intergenic non-protein coding RNA 1254	ncRNA
ETV6_merge_peak_27061	chr17	77506214	77506841	+	0	NA	Intergenic	Intergenic	-20474	NR_148967	400622	Hs.514516	NR_148967		LOC400622	-	uncharacterized LOC400622	ncRNA
ETV6_merge_peak_8834	chr10	113005176	113005707	+	0	NA	intron (NM_001367943, intron 4 of 14)	MIR3|SINE|MIR	-39914	NR_132769	106635520		NR_132769		SNORA87	-	small nucleolar RNA, H/ACA box 87	snoRNA
ETV6_merge_peak_36002	chr2	231807951	231808443	+	0	NA	3' UTR (NM_001282949, exon 6 of 6)	3' UTR (NM_001282949, exon 6 of 6)	21752	NM_022730	64708	Hs.335061	NM_022730	ENSG00000144524	COPS7B	CSN7B|SGN7b	COP9 signalosome subunit 7B	protein-coding
ETV6_merge_peak_14115	chr12	55686390	55687060	+	0	NA	intron (NM_001144996, intron 24 of 24)	intron (NM_001144996, intron 24 of 24)	4989	NM_152637	196410	Hs.51483	NM_152637	ENSG00000170439	METTL7B	ALDI	methyltransferase like 7B	protein-coding
ETV6_merge_peak_14599	chr12	103575359	103576250	+	0	NA	Intergenic	MamGypLTR3|LTR|Gypsy	-11469	NM_017564	55576	Hs.408249	NM_017564	ENSG00000136011	STAB2	FEEL2|FELE-2|FELL2|FEX2|HARE|SCARH1	stabilin 2	protein-coding
ETV6_merge_peak_57178	chr9	92969655	92970163	+	0	NA	intron (NM_001369951, intron 1 of 17)	intron (NM_001369951, intron 1 of 17)	-4527	NM_033086	89846	Hs.411081	NM_033086	ENSG00000127084	FGD3	ZFYVE5	FYVE, RhoGEF and PH domain containing 3	protein-coding
ETV6_merge_peak_9353	chr10	131781159	131781611	+	0	NA	intron (NR_038365, intron 2 of 4)	intron (NR_038365, intron 2 of 4)	8814	NR_038365	399827	Hs.523353	NM_001001677	ENSG00000189275	LINC01164	-	long intergenic non-protein coding RNA 1164	ncRNA
ETV6_merge_peak_45995	chr4	152098146	152098968	+	0	NA	Intergenic	Intergenic	-2196	NR_121628	100996286	Hs.322462	NR_121627	ENSG00000245954	LINC02273	-	long intergenic non-protein coding RNA 2273	ncRNA
ETV6_merge_peak_25320	chr17	40094545	40097297	+	0	NA	exon (NM_021724, exon 5 of 8)	exon (NM_021724, exon 5 of 8)	4668	NM_021724	9572	Hs.724	NM_021724	ENSG00000126368	NR1D1	EAR1|REVERBA|REVERBalpha|THRA1|THRAL|ear-1|hRev	nuclear receptor subfamily 1 group D member 1	protein-coding
ETV6_merge_peak_7659	chr10	71764573	71766208	+	0	NA	intron (NM_022153, intron 1 of 6)	(GCAGG)n|Simple_repeat|Simple_repeat	8130	NM_022153	64115	Hs.47382	NM_022153	ENSG00000107738	VSIR	B7-H5|B7H5|C10orf54|DD1alpha|Dies1|GI24|PD-1H|PP2135|SISP1|VISTA	V-set immunoregulatory receptor	protein-coding
ETV6_merge_peak_45085	chr4	6936916	6942030	+	0	NA	intron (NM_020773, intron 2 of 13)	intron (NM_020773, intron 2 of 13)	-14693	NM_001330638	57533	Hs.518611	NM_020773	ENSG00000132405	TBC1D14	-	TBC1 domain family member 14	protein-coding
ETV6_merge_peak_57972	chr9	124792669	124793321	+	0	NA	intron (NM_182487, intron 2 of 7)	Charlie15a|DNA|hAT-Charlie	-7879	NM_001282715	169611	Hs.357004	NM_182487	ENSG00000185585	OLFML2A	PRO34319	olfactomedin like 2A	protein-coding
ETV6_merge_peak_27924	chr18	13631915	13632632	+	0	NA	intron (NM_001003675, intron 2 of 2)	MER52A|LTR|ERV1	-9485	NM_001276251	753	Hs.697787	NM_004338	ENSG00000168675	LDLRAD4	C18orf1	low density lipoprotein receptor class A domain containing 4	protein-coding
ETV6_merge_peak_21038	chr16	5064731	5065213	+	0	NA	intron (NM_001098514, intron 1 of 7)	intron (NM_001098514, intron 1 of 7)	1173	NM_152459	146556	Hs.11782	NM_152459	ENSG00000153446	C16orf89	-	chromosome 16 open reading frame 89	protein-coding
ETV6_merge_peak_11258	chr11	68681895	68683453	+	0	NA	Intergenic	Intergenic	-1870	NM_015973	51083	Hs.278959	NM_015973	ENSG00000069482	GAL	ETL8|GAL-GMAP|GALN|GLNN|GMAP	galanin and GMAP prepropeptide	protein-coding
ETV6_merge_peak_56409	chr9	33402888	33403913	+	0	NA	promoter-TSS (NM_001170)	promoter-TSS (NM_001170)	-718	NR_134515	364	Hs.455323	NM_001170	ENSG00000165269	AQP7	AQP7L|AQPap|GLYCQTL	aquaporin 7	protein-coding
ETV6_merge_peak_37617	chr20	37526461	37527224	+	0	NA	intron (NM_001167820, intron 1 of 2)	intron (NM_001167820, intron 1 of 2)	890	NM_001167822	10904	Hs.472651	NM_006698	ENSG00000166619	BLCAP	BC10	BLCAP apoptosis inducing factor	protein-coding
ETV6_merge_peak_40125	chr22	30650511	30651016	+	0	NA	intron (NM_001318370, intron 2 of 2)	intron (NM_001318370, intron 2 of 2)	14948	NM_001318370	339665	Hs.660384	NM_001001479	ENSG00000100036	SLC35E4	-	solute carrier family 35 member E4	protein-coding
ETV6_merge_peak_36666	chr20	1685790	1686439	+	0	NA	Intergenic	Intergenic	-28335	NM_018556	55423	Hs.590883	NM_018556	ENSG00000089012	SIRPG	CD172g|SIRP-B2|SIRPB2|SIRPgamma|bA77C3.1	signal regulatory protein gamma	protein-coding
ETV6_merge_peak_37008	chr20	17643588	17644101	+	0	NA	intron (NM_001042576, intron 4 of 25)	intron (NM_001042576, intron 4 of 25)	38398	NM_001365613	6238	Hs.472213	NM_004587	ENSG00000125844	RRBP1	ES/130|ES130|RRp|hES	ribosome binding protein 1	protein-coding
ETV6_merge_peak_45630	chr4	75990506	75991440	+	0	NA	promoter-TSS (NM_018115)	promoter-TSS (NM_018115)	-11	NM_001288983	55153	Hs.632604	NM_018115	ENSG00000198301	SDAD1	-	SDA1 domain containing 1	protein-coding
ETV6_merge_peak_51272	chr6	163335303	163337369	+	0	NA	Intergenic	Intergenic	10697	NR_033862	401282	Hs.444817	NR_033862	ENSG00000285564	DKFZp451B082	-	uncharacterized LOC401282	ncRNA
ETV6_merge_peak_34727	chr2	119480850	119481745	+	0	NA	intron (NM_002980, intron 2 of 12)	intron (NM_002980, intron 2 of 12)	4843	NR_147846	107105282	Hs.670673	NR_147846	ENSG00000231013	LOC107105282	-	uncharacterized LOC107105282	ncRNA
ETV6_merge_peak_33241	chr2	60660546	60661022	+	0	NA	Intergenic	FLAM_C|SINE|Alu	-95484	NM_022894	64895	Hs.387471	NM_022894	ENSG00000115421	PAPOLG	-	poly(A) polymerase gamma	protein-coding
ETV6_merge_peak_10932	chr11	64729861	64730475	+	0	NA	exon (NM_001098670, exon 13 of 17)	exon (NM_001098670, exon 13 of 17)	-6971	NM_138732	9379	Hs.372938	NM_015080	ENSG00000110076	NRXN2	-	neurexin 2	protein-coding
ETV6_merge_peak_32346	chr2	23570550	23571107	+	0	NA	intron (NM_052920, intron 3 of 13)	intron (NM_052920, intron 3 of 13)	185649	NM_052920	114818	Hs.130593	NM_025067	ENSG00000119771	KLHL29	KBTBD9	kelch like family member 29	protein-coding
ETV6_merge_peak_4907	chr1	202987604	202989420	+	0	NA	non-coding (NR_036557, exon 4 of 5)	non-coding (NR_036557, exon 4 of 5)	18753	NR_036557	100506747	Hs.642024	NR_036557		LOC100506747	-	alpha-1,3-mannosyl-glycoprotein 4-beta-N-acetylglucosaminyltransferase-like protein LOC641515 homolog	pseudo
ETV6_merge_peak_2160	chr1	39701217	39702055	+	0	NA	Intergenic	Intergenic	-10151	NM_001282397	51440	Hs.743975	NM_016257	ENSG00000116983	HPCAL4	HLP4	hippocalcin like 4	protein-coding
ETV6_merge_peak_12257	chr11	117910718	117912002	+	0	NA	intron (NM_001077263, intron 6 of 12)	intron (NM_001077263, intron 6 of 12)	18042	NM_001206789	84000	Hs.266308	NM_032046	ENSG00000137747	TMPRSS13	MSP|MSPL|MSPS|TMPRSS11	transmembrane serine protease 13	protein-coding
ETV6_merge_peak_41745	chr3	13370788	13371286	+	0	NA	intron (NM_024923, intron 13 of 39)	intron (NM_024923, intron 13 of 39)	49285	NM_024923	23225	Hs.475525	NM_024923	ENSG00000132182	NUP210	GP210|POM210	nucleoporin 210	protein-coding
ETV6_merge_peak_29019	chr19	5283486	5284626	+	0	NA	intron (NM_002850, intron 2 of 37)	AluSz|SINE|Alu	56756	NM_130854	5802	Hs.744928	NM_002850	ENSG00000105426	PTPRS	PTPSIGMA|R-PTP-S|R-PTP-sigma	protein tyrosine phosphatase receptor type S	protein-coding
ETV6_merge_peak_6791	chr10	28267777	28268842	+	0	NA	intron (NM_173496, intron 2 of 18)	L2a|LINE|L2	13814	NM_173496	143098	Hs.499159	NM_173496	ENSG00000150054	MPP7	-	membrane palmitoylated protein 7	protein-coding
ETV6_merge_peak_47764	chr5	150185191	150186418	+	0	NA	Intergenic	MER103C|DNA|hAT-Charlie	-4258	NM_014228	6534	Hs.241597	NM_014228	ENSG00000011083	SLC6A7	PROT	solute carrier family 6 member 7	protein-coding
ETV6_merge_peak_35808	chr2	221522914	221523466	+	0	NA	intron (NM_001363748, intron 3 of 17)	intron (NM_001363748, intron 3 of 17)	49114	NM_001363748	2043	Hs.371218	NM_004438	ENSG00000116106	EPHA4	EK8|HEK8|SEK|TYRO1	EPH receptor A4	protein-coding
ETV6_merge_peak_17412	chr14	68285028	68285797	+	0	NA	intron (NM_133509, intron 7 of 10)	intron (NM_133509, intron 7 of 10)	343375	NR_135816	100996664		NR_135816		LOC100996664	-	uncharacterized LOC100996664	ncRNA
ETV6_merge_peak_19230	chr15	60407792	60408450	+	0	NA	Intergenic	AluJr|SINE|Alu	-10135	NM_001002858	302	Hs.511605	NM_004039	ENSG00000182718	ANXA2	ANX2|ANX2L4|CAL1H|HEL-S-270|LIP2|LPC2|LPC2D|P36|PAP-IV	annexin A2	protein-coding
ETV6_merge_peak_34432	chr2	109370496	109371544	+	0	NA	intron (NM_001099289, intron 2 of 9)	intron (NM_001099289, intron 2 of 9)	-57395	NR_036224	100423027		NR_036224	ENSG00000265965	MIR4266	-	microRNA 4266	ncRNA
ETV6_merge_peak_50848	chr6	140493782	140494237	+	0	NA	Intergenic	L1ME1|LINE|L1	-189805	NR_039675	100616180		NR_039675	ENSG00000264390	MIR4465	-	microRNA 4465	ncRNA
ETV6_merge_peak_13082	chr12	6291535	6292300	+	0	NA	Intergenic	L1M4|LINE|L1	-18519	NM_018173	55200	Hs.631660	NM_018173	ENSG00000008323	PLEKHG6	MyoGEF	pleckstrin homology and RhoGEF domain containing G6	protein-coding
ETV6_merge_peak_21018	chr16	4942818	4943347	+	0	NA	Intergenic	Intergenic	-5934	NM_002705	5493	Hs.192233	NM_002705	ENSG00000118898	PPL	-	periplakin	protein-coding
ETV6_merge_peak_986	chr1	18976253	18976809	+	0	NA	Intergenic	LTR16C|LTR|ERVL	-19855	NM_001136265	126917	Hs.466625	NM_001136265	ENSG00000169991	IFFO2	-	intermediate filament family orphan 2	protein-coding
ETV6_merge_peak_23759	chr17	2071194	2072328	+	0	NA	intron (NM_001256827, intron 8 of 11)	intron (NM_001256827, intron 8 of 11)	15451	NM_001098202	3090	Hs.72956	NM_006497	ENSG00000177374	HIC1	ZBTB29|ZNF901|hic-1	HIC ZBTB transcriptional repressor 1	protein-coding
ETV6_merge_peak_26154	chr17	57951494	57952492	+	0	NA	intron (NM_001271875, intron 1 of 10)	intron (NM_001271875, intron 1 of 10)	3419	NM_001271875	404093	Hs.46679	NM_001271875	ENSG00000180891	CUEDC1	-	CUE domain containing 1	protein-coding
ETV6_merge_peak_12170	chr11	115717872	115718847	+	0	NA	Intergenic	Intergenic	16403	NR_135066	101928985	Hs.398155	NR_135066		LOC101928985	-	uncharacterized LOC101928985	ncRNA
ETV6_merge_peak_18730	chr15	34259099	34259621	+	0	NA	intron (NM_001042496, intron 4 of 25)	intron (NM_001042496, intron 4 of 25)	34344	NM_001286420	51234	Hs.250905	NM_016454	ENSG00000128463	EMC4	PIG17|TMEM85	ER membrane protein complex subunit 4	protein-coding
ETV6_merge_peak_43613	chr3	126833892	126834424	+	0	NA	intron (NM_032343, intron 4 of 7)	L2c|LINE|L2	129918	NM_032343	84303	Hs.518119	NM_032343	ENSG00000159685	CHCHD6	CHCM1|MICOS25|Mic25|PPP1R23	coiled-coil-helix-coiled-coil-helix domain containing 6	protein-coding
ETV6_merge_peak_31280	chr19	48745430	48747691	+	0	NA	promoter-TSS (NM_001321865)	promoter-TSS (NM_001321865)	349	NM_182575	284359	Hs.400688	NM_182575	ENSG00000182264	IZUMO1	IZUMO|OBF	izumo sperm-egg fusion 1	protein-coding
ETV6_merge_peak_53335	chr7	102748609	102749117	+	0	NA	promoter-TSS (NM_001145268)	promoter-TSS (NM_001145268)	-89	NR_146977	222234	Hs.202543	NM_147194	ENSG00000222011	FAM185A	-	family with sequence similarity 185 member A	protein-coding
ETV6_merge_peak_16015	chr13	28022287	28023060	+	0	NA	intron (NM_004119, intron 19 of 23)	intron (NM_004119, intron 19 of 23)	-34036	NM_001105577	646625	Hs.705356	NM_001105577	ENSG00000183463	URAD	PRHOXNB	ureidoimidazoline (2-oxo-4-hydroxy-4-carboxy-5-) decarboxylase	protein-coding
ETV6_merge_peak_50503	chr6	107670393	107671468	+	0	NA	Intergenic	(CTGCTT)n|Simple_repeat|Simple_repeat	61220	NM_001286409	256380	Hs.486109	NM_198081	ENSG00000146285	SCML4	dJ47M23.1	Scm polycomb group protein like 4	protein-coding
ETV6_merge_peak_27001	chr17	77099467	77101504	+	0	NA	intron (NM_001204410, intron 2 of 17)	AluSx1|SINE|Alu	11068	NR_106997	102466864		NR_106997	ENSG00000284250	MIR6516	hsa-mir-6516	microRNA 6516	ncRNA
ETV6_merge_peak_48794	chr6	2764083	2764821	+	0	NA	promoter-TSS (NM_130395)	promoter-TSS (NM_130395)	-941	NM_130395	56897	Hs.236828	NM_020135	ENSG00000124535	WRNIP1	WHIP|bA420G6.2	WRN helicase interacting protein 1	protein-coding
ETV6_merge_peak_19608	chr15	69462943	69463645	+	0	NA	Intergenic	Intergenic	10476	NM_001003	6176	Hs.356502	NM_001003	ENSG00000137818	RPLP1	LP1|P1|RPP1	ribosomal protein lateral stalk subunit P1	protein-coding
ETV6_merge_peak_10832	chr11	63899216	63900207	+	0	NA	intron (NM_001163296, intron 7 of 16)	intron (NM_001163296, intron 7 of 16)	11174	NM_017490	2011	Hs.567261	NM_004954	ENSG00000072518	MARK2	EMK-1|EMK1|PAR-1|Par-1b|Par1b	microtubule affinity regulating kinase 2	protein-coding
ETV6_merge_peak_3692	chr1	150614771	150615618	+	0	NA	Intergenic	Intergenic	13939	NM_207047	2029	Hs.632456	NM_004436	ENSG00000143420	ENSA	ARPP-19e	endosulfine alpha	protein-coding
ETV6_merge_peak_58496	chr9	131577363	131578114	+	0	NA	3' UTR (NM_001304275, exon 24 of 24)	3' UTR (NM_001304275, exon 24 of 24)	32215	NM_001365666	642515		NM_001365666	ENSG00000283526	PRRT1B	DSPD2|IFITMD8	proline rich transmembrane protein 1B	protein-coding
ETV6_merge_peak_39516	chr22	17529013	17529536	+	0	NA	intron (NM_001290046, intron 9 of 18)	intron (NM_001290046, intron 9 of 18)	-34165	NM_001303484	83733	Hs.282982	NM_031481	ENSG00000182902	SLC25A18	GC2	solute carrier family 25 member 18	protein-coding
ETV6_merge_peak_31185	chr19	47509680	47510242	+	0	NA	intron (NM_003827, intron 1 of 10)	intron (NM_003827, intron 1 of 10)	5102	NR_038457	8775	Hs.126938	NM_003827	ENSG00000105402	NAPA	SNAPA	NSF attachment protein alpha	protein-coding
ETV6_merge_peak_37125	chr20	22823940	22824825	+	0	NA	Intergenic	Intergenic	-139038	NR_146527	105372566	Hs.555065	NR_146527		LINC01747	-	long intergenic non-protein coding RNA 1747	ncRNA
ETV6_merge_peak_40006	chr22	29151971	29152961	+	0	NA	intron (NM_032045, intron 9 of 9)	intron (NM_032045, intron 9 of 9)	-53430	NM_133455	129080	Hs.289106	NM_133455	ENSG00000186998	EMID1	EMI5|EMU1	EMI domain containing 1	protein-coding
ETV6_merge_peak_58000	chr9	125664050	125665127	+	0	NA	intron (NM_001006621, intron 1 of 9)	AluSx1|SINE|Alu	42620	NM_001006618	79109	Hs.495138	NM_024117	ENSG00000119487	MAPKAP1	JC310|MIP1|SIN1|SIN1b|SIN1g	MAPK associated protein 1	protein-coding
ETV6_merge_peak_47980	chr5	158224611	158225055	+	0	NA	Intergenic	AluSx1|SINE|Alu	184940	NR_109888	101927697	Hs.483960	NR_109888	ENSG00000276778	LINC02227	-	long intergenic non-protein coding RNA 2227	ncRNA
ETV6_merge_peak_53460	chr7	127691271	127692112	+	0	NA	intron (NM_014390, intron 2 of 23)	AluSx|SINE|Alu	39497	NM_014390	27044	Hs.122523	NM_014390	ENSG00000197157	SND1	TDRD11|Tudor-SN|p100	staphylococcal nuclease and tudor domain containing 1	protein-coding
ETV6_merge_peak_58743	chr9	134447633	134448710	+	0	NA	Intergenic	MIR|SINE|MIR	41611	NM_001291921	6256	Hs.590886	NM_002957	ENSG00000186350	RXRA	NR2B1	retinoid X receptor alpha	protein-coding
ETV6_merge_peak_11826	chr11	76605777	76606760	+	0	NA	Intergenic	L2a|LINE|L2	63670	NM_001370189	2615	Hs.151641	NM_005512	ENSG00000137507	LRRC32	D11S833E|GARP	leucine rich repeat containing 32	protein-coding
ETV6_merge_peak_43280	chr3	75341293	75341942	+	0	NA	Intergenic	Intergenic	93498	NR_024241	692099	Hs.591652	NR_024241	ENSG00000244026	FAM86DP	FAM86D	family with sequence similarity 86 member D, pseudogene	pseudo
ETV6_merge_peak_47937	chr5	154520911	154521398	+	0	NA	Intergenic	Intergenic	-42927	NM_004821	9421	Hs.152531	NM_004821	ENSG00000113196	HAND1	Hxt|Thing1|bHLHa27|eHand	heart and neural crest derivatives expressed 1	protein-coding
ETV6_merge_peak_5485	chr1	222643584	222644823	+	0	NA	promoter-TSS (NM_001324065)	promoter-TSS (NM_001324065)	-100	NM_001300867	375056	Hs.118474	NM_198551	ENSG00000154305	MIA3	ARNT|D320|TANGO|TANGO1|UNQ6077	MIA SH3 domain ER export factor 3	protein-coding
ETV6_merge_peak_2482	chr1	44698507	44699051	+	0	NA	intron (NM_001145636, intron 4 of 11)	AluSp|SINE|Alu	23122	NR_002753	26828		NR_002753	ENSG00000199377	RNU5F-1	RNU5F|U5F	RNA, U5F small nuclear 1	snRNA
ETV6_merge_peak_53954	chr7	150716471	150716935	+	0	NA	promoter-TSS (NM_130759)	promoter-TSS (NM_130759)	90	NM_130759	170575	Hs.647079	NM_130759	ENSG00000213203	GIMAP1	HIMAP1|IAN2|IMAP1|IMAP38	GTPase, IMAP family member 1	protein-coding
ETV6_merge_peak_51620	chr7	2699206	2699819	+	0	NA	intron (NM_001321766, intron 1 of 6)	intron (NM_001321766, intron 1 of 6)	11310	NM_001321766	155185	Hs.42221	NM_133463	ENSG00000174945	AMZ1	-	archaelysin family metallopeptidase 1	protein-coding
ETV6_merge_peak_43496	chr3	123376051	123376528	+	0	NA	intron (NM_183357, intron 1 of 20)	intron (NM_183357, intron 1 of 20)	40053	NM_001199642	111	Hs.593292	NM_183357	ENSG00000173175	ADCY5	AC5|FDFM	adenylate cyclase 5	protein-coding
ETV6_merge_peak_32755	chr2	37640229	37641013	+	0	NA	Intergenic	AluY|SINE|Alu	31578	NM_006449	10602	Hs.369574	NM_006449	ENSG00000163171	CDC42EP3	BORG2|CEP3|UB1	CDC42 effector protein 3	protein-coding
ETV6_merge_peak_37072	chr20	19914809	19916735	+	0	NA	intron (NM_001242581, intron 2 of 11)	intron (NM_001242581, intron 2 of 11)	26206	NM_018993	54453	Hs.472270	NM_018993	ENSG00000132669	RIN2	MACS|RASSF4	Ras and Rab interactor 2	protein-coding
ETV6_merge_peak_3688	chr1	150600670	150601195	+	0	NA	Intergenic	AluSx4|SINE|Alu	-21194	NM_001197320	4170	Hs.632486	NM_021960	ENSG00000143384	MCL1	BCL2L3|EAT|MCL1-ES|MCL1L|MCL1S|Mcl-1|TM|bcl2-L-3|mcl1/EAT	MCL1 apoptosis regulator, BCL2 family member	protein-coding
ETV6_merge_peak_19770	chr15	73332658	73333143	+	0	NA	intron (NM_005477, intron 2 of 7)	MIRb|SINE|MIR	32990	NR_162148	113219462		NR_162148		MIR12135	-	microRNA 12135	ncRNA
ETV6_merge_peak_27451	chr17	81921109	81922091	+	0	NA	3' UTR (NM_032711, exon 3 of 3)	3' UTR (NM_032711, exon 3 of 3)	1866	NM_032711	4097	Hs.252229	NM_002359	ENSG00000197063	MAFG	hMAF	MAF bZIP transcription factor G	protein-coding
ETV6_merge_peak_6224	chr10	2915825	2916262	+	0	NA	Intergenic	Intergenic	150890	NR_160682	101927824		NR_160681		LOC101927824	-	uncharacterized LOC101927824	ncRNA
ETV6_merge_peak_23106	chr16	84533100	84533817	+	0	NA	Intergenic	L1ME4a|LINE|L1	-28799	NM_020947	57707	Hs.288274	NM_020947	ENSG00000140950	MEAK7	KIAA1609|TLDC1|mEAK-7	MTOR associated protein, eak-7 homolog	protein-coding
ETV6_merge_peak_45263	chr4	15052875	15053471	+	0	NA	intron (NM_182646, intron 5 of 9)	AluY|SINE|Alu	50692	NM_182485	132864	Hs.656937	NM_182485	ENSG00000137449	CPEB2	CPE-BP2|CPEB-2|hCPEB-2	cytoplasmic polyadenylation element binding protein 2	protein-coding
ETV6_merge_peak_7017	chr10	43191390	43194199	+	0	NA	Intergenic	Intergenic	36945	NM_001282862	221002	Hs.125293	NM_145313	ENSG00000198915	RASGEF1A	CG4853	RasGEF domain family member 1A	protein-coding
ETV6_merge_peak_1743	chr1	28818342	28818978	+	0	NA	intron (NM_000911, intron 1 of 2)	intron (NM_000911, intron 1 of 2)	6490	NM_000911	4985	Hs.372	NM_000911	ENSG00000116329	OPRD1	DOP|DOR|DOR1|OPRD	opioid receptor delta 1	protein-coding
ETV6_merge_peak_1988	chr1	33454744	33455835	+	0	NA	Intergenic	AluSx1|SINE|Alu	-17356	NM_145238	7579	Hs.442705	NM_145238	ENSG00000121903	ZSCAN20	KOX29|ZFP-31|ZNF31|ZNF360	zinc finger and SCAN domain containing 20	protein-coding
ETV6_merge_peak_16521	chr13	98411443	98412122	+	0	NA	intron (NM_005766, intron 15 of 26)	intron (NM_005766, intron 15 of 26)	110343	NM_003576	8428	Hs.508514	NM_003576	ENSG00000102572	STK24	HEL-S-95|MST3|MST3B|STE20|STK3	serine/threonine kinase 24	protein-coding
ETV6_merge_peak_52742	chr7	74187063	74187802	+	0	NA	intron (NM_031992, intron 1 of 5)	AluSx|SINE|Alu	-3766	NR_030321	693175		NR_030321	ENSG00000207741	MIR590	MIRN590|hsa-mir-590|mir-590	microRNA 590	ncRNA
ETV6_merge_peak_47386	chr5	137581190	137582463	+	0	NA	Intergenic	AluSx|SINE|Alu	65823	NR_030588	100126343		NR_030588	ENSG00000216009	MIR874	MIRN874|hsa-mir-874|mir-874	microRNA 874	ncRNA
ETV6_merge_peak_23248	chr16	85327926	85328562	+	0	NA	Intergenic	Intergenic	-21919	NR_049816	100847022		NR_049816	ENSG00000266307	MIR5093	-	microRNA 5093	ncRNA
ETV6_merge_peak_44987	chr4	3282551	3283198	+	0	NA	Intergenic	Intergenic	-31273	NM_198229	6002	Hs.527061	NM_002926	ENSG00000159788	RGS12	-	regulator of G protein signaling 12	protein-coding
ETV6_merge_peak_29832	chr19	16434160	16434806	+	0	NA	exon (NM_001258374, exon 7 of 24)	exon (NM_001258374, exon 7 of 24)	37487	NM_001258374	58513	Hs.654639	NM_021235	ENSG00000127527	EPS15L1	EPS15R	epidermal growth factor receptor pathway substrate 15 like 1	protein-coding
ETV6_merge_peak_2423	chr1	43522750	43523199	+	0	NA	Intergenic	L2c|LINE|L2	-3063	NM_001329138	5792	Hs.272062	NM_002840	ENSG00000142949	PTPRF	BNAH2|LAR	protein tyrosine phosphatase receptor type F	protein-coding
ETV6_merge_peak_35461	chr2	202666692	202667389	+	0	NA	intron (NM_173511, intron 1 of 7)	intron (NM_173511, intron 1 of 7)	32071	NM_173511	150864	Hs.471130	NM_173511	ENSG00000138439	FAM117B	ALS2CR13	family with sequence similarity 117 member B	protein-coding
ETV6_merge_peak_31392	chr19	49834513	49835025	+	0	NA	intron (NM_030973, intron 13 of 17)	intron (NM_030973, intron 13 of 17)	2751	NR_106858	102465480		NR_106858	ENSG00000284114	MIR6800	hsa-mir-6800	microRNA 6800	ncRNA
ETV6_merge_peak_1853	chr1	31535927	31537037	+	0	NA	Intergenic	Intergenic	18047	NR_027085	284551	Hs.658659	NR_027085		LINC01226	-	long intergenic non-protein coding RNA 1226	ncRNA
ETV6_merge_peak_14811	chr12	109460264	109462879	+	0	NA	intron (NR_133898, intron 1 of 5)	MamTip2|DNA|hAT-Tip100	15729	NM_001317395	83892	Hs.524731	NM_031954	ENSG00000110906	KCTD10	BTBD28|MSTP028|ULRO61|hBACURD3	potassium channel tetramerization domain containing 10	protein-coding
ETV6_merge_peak_2069	chr1	36423690	36424278	+	0	NA	intron (NM_001330493, intron 5 of 10)	AluSz|SINE|Alu	-5406	NR_145725	109616970		NR_145725	ENSG00000201448	SNORA63C	-	small nucleolar RNA, H/ACA box 63C	snoRNA
ETV6_merge_peak_13852	chr12	51772029	51772897	+	0	NA	intron (NM_001369788, intron 19 of 25)	intron (NM_001369788, intron 19 of 25)	59454	NM_001013690	401720	Hs.648218	NM_001013690	ENSG00000261308	FIGNL2	-	fidgetin like 2	protein-coding
ETV6_merge_peak_49959	chr6	41572128	41575539	+	0	NA	intron (NM_001012427, intron 2 of 16)	MIRb|SINE|MIR	-24890	NR_039784	100616178		NR_039784	ENSG00000266494	MIR4641	-	microRNA 4641	ncRNA
ETV6_merge_peak_43183	chr3	71920478	71920913	+	0	NA	Intergenic	LTR32|LTR|ERVL	-135547	NM_001126128	60675	Hs.528665	NM_021935	ENSG00000163421	PROK2	BV8|HH4|KAL4|MIT1|PK2	prokineticin 2	protein-coding
ETV6_merge_peak_39050	chr21	39020561	39021235	+	0	NA	Intergenic	Intergenic	-43124	NR_109962	101928435	Hs.385528	NR_109962	ENSG00000232837	LINC01700	-	long intergenic non-protein coding RNA 1700	ncRNA
ETV6_merge_peak_17319	chr14	64633091	64633840	+	0	NA	Intergenic	Intergenic	-70959	NM_001308147	26030	Hs.509637	NM_015549	ENSG00000126822	PLEKHG3	ARHGEF43|KIAA0599	pleckstrin homology and RhoGEF domain containing G3	protein-coding
ETV6_merge_peak_55080	chr8	42677322	42677865	+	0	NA	Intergenic	L3|LINE|CR1	-19773	NM_000749	1142	Hs.654576	NM_000749	ENSG00000147432	CHRNB3	-	cholinergic receptor nicotinic beta 3 subunit	protein-coding
ETV6_merge_peak_20651	chr15	99726074	99727414	+	0	NA	TTS (NM_001284417)	TTS (NM_001284417)	6693	NM_001284418	145748	Hs.562568	NM_152449	ENSG00000183060	LYSMD4	-	LysM domain containing 4	protein-coding
ETV6_merge_peak_11886	chr11	77547365	77547975	+	0	NA	Intergenic	Intergenic	-23419	NR_130930	646029	Hs.609654	NM_001039908		LOC646029	-	uncharacterized LOC646029	ncRNA
ETV6_merge_peak_55639	chr8	124199879	124202099	+	0	NA	intron (NR_125420, intron 2 of 2)	intron (NR_125420, intron 2 of 2)	-29467	NR_103547	157376	Hs.662360	NM_182525	ENSG00000253868	FER1L6-AS2	C8orf78	FER1L6 antisense RNA 2	ncRNA
ETV6_merge_peak_305	chr1	8927903	8928830	+	0	NA	Intergenic	FLAM_A|SINE|Alu	-17502	NM_001270501	765	Hs.100322	NM_001215	ENSG00000131686	CA6	CA-VI|GUSTIN	carbonic anhydrase 6	protein-coding
ETV6_merge_peak_54977	chr8	38863097	38863539	+	0	NA	Intergenic	AluSz|SINE|Alu	-38028	NM_021623	59339	Hs.369123	NM_021623	ENSG00000169499	PLEKHA2	TAPP2	pleckstrin homology domain containing A2	protein-coding
ETV6_merge_peak_8857	chr10	113182777	113183707	+	0	NA	Intergenic	Intergenic	53971	NM_001349870	6934	Hs.593995	NM_030756	ENSG00000148737	TCF7L2	TCF-4|TCF4	transcription factor 7 like 2	protein-coding
ETV6_merge_peak_18	chr1	1104140	1104900	+	0	NA	intron (NM_017891, intron 1 of 9)	intron (NM_017891, intron 1 of 9)	11569	NM_017891	54991	Hs.235095	NM_017891	ENSG00000131591	C1orf159	-	chromosome 1 open reading frame 159	protein-coding
ETV6_merge_peak_3780	chr1	153222472	153223336	+	0	NA	Intergenic	Intergenic	5320	NM_001195571	574414	Hs.135098	NM_001195571	ENSG00000203783	PRR9	-	proline rich 9	protein-coding
ETV6_merge_peak_47734	chr5	149839385	149840907	+	0	NA	intron (NM_001172698, intron 8 of 10)	intron (NM_001172698, intron 8 of 10)	68206	NM_001172699	133522	Hs.483816	NM_133263	ENSG00000155846	PPARGC1B	ERRL1|PERC|PGC-1(beta)|PGC1B	PPARG coactivator 1 beta	protein-coding
ETV6_merge_peak_33578	chr2	71545575	71547537	+	0	NA	intron (NM_001130985, intron 17 of 54)	intron (NM_001130985, intron 17 of 54)	79857	NM_001130985	8291	Hs.252180	NM_003494	ENSG00000135636	DYSF	FER1L1|LGMD2B|LGMDR2|MMD1	dysferlin	protein-coding
ETV6_merge_peak_45344	chr4	26062950	26063603	+	0	NA	Intergenic	LTR12C|LTR|ERV1	149084	NM_001145432	389203	Hs.479386	NM_001145432	ENSG00000250317	SMIM20	C4orf52|MITRAC7|PNX	small integral membrane protein 20	protein-coding
ETV6_merge_peak_52426	chr7	47499772	47500348	+	0	NA	intron (NM_022748, intron 3 of 30)	intron (NM_022748, intron 3 of 30)	-35257	NR_145813	109623468		NR_145813		SNORD151	-	small nucleolar RNA, C/D box 151	snoRNA
ETV6_merge_peak_53508	chr7	128639998	128640445	+	0	NA	Intergenic	AluJr|SINE|Alu	-1020	NR_024368	402483	Hs.722350	NM_001039682		LINC01000	-	long intergenic non-protein coding RNA 1000	ncRNA
ETV6_merge_peak_47629	chr5	143575678	143576637	+	0	NA	Intergenic	LTR33|LTR|ERVL	-103703	NR_049829	100846991		NR_049829	ENSG00000266478	MIR5197	-	microRNA 5197	ncRNA
ETV6_merge_peak_27016	chr17	77211756	77213635	+	0	NA	intron (NM_001143999, intron 15 of 16)	intron (NM_001143999, intron 15 of 16)	27482	NM_001144001	6397	Hs.464184	NM_003003	ENSG00000129657	SEC14L1	PRELID4A|SEC14L	SEC14 like lipid binding 1	protein-coding
ETV6_merge_peak_32212	chr2	12167994	12168748	+	0	NA	intron (NR_110196, intron 3 of 5)	intron (NR_110196, intron 3 of 5)	-30759	NR_037452	100500884		NR_037452	ENSG00000264089	MIR3681	-	microRNA 3681	ncRNA
ETV6_merge_peak_27279	chr17	79294523	79295062	+	0	NA	intron (NM_001082575, intron 3 of 14)	intron (NM_001082575, intron 3 of 14)	219855	NM_001042573	64772	Hs.29288	NM_022759	ENSG00000167280	ENGASE	-	endo-beta-N-acetylglucosaminidase	protein-coding
ETV6_merge_peak_24067	chr17	6711793	6712686	+	0	NA	intron (NM_001284509, intron 1 of 11)	intron (NM_001284509, intron 1 of 11)	1130	NM_001284510	284111	Hs.399496	NM_177550	ENSG00000141485	SLC13A5	EIEE25|INDY|NACT|mIndy	solute carrier family 13 member 5	protein-coding
ETV6_merge_peak_24910	chr17	28952162	28952658	+	0	NA	promoter-TSS (NM_020889)	promoter-TSS (NM_020889)	-892	NM_001290131	57649	Hs.444173	NM_020889	ENSG00000109118	PHF12	PF1	PHD finger protein 12	protein-coding
ETV6_merge_peak_9741	chr11	9015666	9016100	+	0	NA	Intergenic	Intergenic	-11882	NM_020645	56675	Hs.523467	NM_020645	ENSG00000175352	NRIP3	C11orf14|NY-SAR-105	nuclear receptor interacting protein 3	protein-coding
ETV6_merge_peak_23183	chr16	84956218	84957615	+	0	NA	Intergenic	MLT1C|LTR|ERVL-MaLR	54619	NM_017740	55625	Hs.461610	NM_017740	ENSG00000153786	ZDHHC7	DHHC7|SERZ-B|SERZ1|ZNF370	zinc finger DHHC-type containing 7	protein-coding
ETV6_merge_peak_42701	chr3	50318680	50319180	+	0	NA	intron (NM_003773, intron 3 of 3)	intron (NM_003773, intron 3 of 3)	3815	NM_003773	8692	Hs.76873	NM_003773	ENSG00000068001	HYAL2	LUCA2	hyaluronidase 2	protein-coding
ETV6_merge_peak_15733	chr12	131028765	131029846	+	0	NA	intron (NM_198827, intron 13 of 24)	MLT1D|LTR|ERVL-MaLR	-35329	NR_131951	105755954	Hs.677534	NR_131950		ADGRD1-AS1	LACAT8	ADGRD1 antisense RNA 1	ncRNA
ETV6_merge_peak_6933	chr10	35026946	35027650	+	0	NA	intron (NM_003591, intron 16 of 20)	AluSc8|SINE|Alu	46985	NM_001324376	8453	Hs.82919	NM_003591	ENSG00000108094	CUL2	-	cullin 2	protein-coding
ETV6_merge_peak_8508	chr10	100809653	100810274	+	0	NA	intron (NM_003988, intron 7 of 10)	intron (NM_003988, intron 7 of 10)	64252	NM_003987	5076	Hs.155644	NM_000278	ENSG00000075891	PAX2	FSGS7|PAPRS	paired box 2	protein-coding
ETV6_merge_peak_22852	chr16	75093350	75093859	+	0	NA	exon (NM_032268, exon 2 of 5)	exon (NM_032268, exon 2 of 5)	23168	NM_194436	197257	Hs.380929	NM_153486	ENSG00000166816	LDHD	DLACD|DLD	lactate dehydrogenase D	protein-coding
ETV6_merge_peak_3815	chr1	153597690	153599004	+	0	NA	Intergenic	AluJb|SINE|Alu	11008	NM_001317007	140576	Hs.515714	NM_080388	ENSG00000188643	S100A16	AAG13|DT1P1A7|S100F	S100 calcium binding protein A16	protein-coding
ETV6_merge_peak_37162	chr20	23157561	23158170	+	0	NA	Intergenic	Intergenic	-25229	NR_034149	200261	Hs.352228	NM_182535	ENSG00000233746	LINC00656	-	long intergenic non-protein coding RNA 656	ncRNA
ETV6_merge_peak_12682	chr11	128716471	128717220	+	0	NA	intron (NM_002017, intron 1 of 8)	intron (NM_002017, intron 1 of 8)	-20822	NR_038908	100507392	Hs.657715	NR_038908	ENSG00000254703	SENCR	FLI1-AS1|lncRNA9	smooth muscle and endothelial cell enriched migration/differentiation-associated lncRNA	ncRNA
ETV6_merge_peak_31331	chr19	49210171	49210687	+	0	NA	intron (NM_001321281, intron 19 of 22)	CpG	52637	NM_001321281	54795	Hs.467101	NM_017636	ENSG00000130529	TRPM4	LTrpC4|PFHB1B|TRPM4B|hTRPM4	transient receptor potential cation channel subfamily M member 4	protein-coding
ETV6_merge_peak_34705	chr2	119173788	119175205	+	0	NA	Intergenic	Intergenic	-15745	NM_182528	165257	Hs.433493	NM_182528	ENSG00000144119	C1QL2	C1QTNF10|CTRP10	complement C1q like 2	protein-coding
ETV6_merge_peak_26864	chr17	75288847	75291210	+	0	NA	promoter-TSS (NM_021734)	promoter-TSS (NM_021734)	-579	NM_001126122	60386	Hs.514470	NM_021734	ENSG00000125454	SLC25A19	DNC|MCPHA|MUP1|THMD3|THMD4|TPC	solute carrier family 25 member 19	protein-coding
ETV6_merge_peak_52623	chr7	66770636	66772765	+	0	NA	intron (NM_001367735, intron 3 of 10)	intron (NM_001367735, intron 3 of 10)	15818	NM_001287061	27342	Hs.530053	NM_014504	ENSG00000154710	RABGEF1	RABEX5|RAP1|rabex-5	RAB guanine nucleotide exchange factor 1	protein-coding
ETV6_merge_peak_35168	chr2	162053327	162053821	+	0	NA	intron (NM_001935, intron 2 of 25)	MLT1A1-int|LTR|ERVL-MaLR	20641	NM_001935	1803	Hs.368912	NM_001935	ENSG00000197635	DPP4	ADABP|ADCP2|CD26|DPPIV|TP103	dipeptidyl peptidase 4	protein-coding
ETV6_merge_peak_31500	chr19	51133955	51134539	+	0	NA	intron (NM_001198558, intron 6 of 6)	AluSc|SINE|Alu	-8054	NM_014385	27036	Hs.655393	NM_014385	ENSG00000168995	SIGLEC7	AIRM1|CD328|CDw328|D-siglec|QA79|SIGLEC-7|SIGLEC19P|SIGLECP2|p75|p75/AIRM1	sialic acid binding Ig like lectin 7	protein-coding
ETV6_merge_peak_53235	chr7	101720522	101721003	+	0	NA	Intergenic	MIR3|SINE|MIR	-91466	NM_138403	93408	Hs.247831	NM_138403	ENSG00000106436	MYL10	MYLC2PL|PLRLC	myosin light chain 10	protein-coding
ETV6_merge_peak_34213	chr2	100991829	100992426	+	0	NA	intron (NM_002518, intron 19 of 20)	intron (NM_002518, intron 19 of 20)	-10102	NM_001098577	6160	Hs.469473	NM_000993	ENSG00000071082	RPL31	L31	ribosomal protein L31	protein-coding
ETV6_merge_peak_30945	chr19	44783834	44785135	+	0	NA	intron (NM_012116, intron 5 of 10)	MER91B|DNA|hAT-Tip100	6594	NM_012116	23624	Hs.466907	NM_012116	ENSG00000142273	CBLC	CBL-3|CBL-SL|RNF57	Cbl proto-oncogene C	protein-coding
ETV6_merge_peak_11750	chr11	75531498	75532518	+	0	NA	Intergenic	AluSz6|SINE|Alu	-6067	NM_030792	81544	Hs.503297	NM_030792	ENSG00000158555	GDPD5	GDE2|PP1665	glycerophosphodiester phosphodiesterase domain containing 5	protein-coding
ETV6_merge_peak_4119	chr1	157119022	157119616	+	0	NA	Intergenic	L2b|LINE|L2	-9043	NR_001560	360155	Hs.491808	NR_001560	ENSG00000235700	CYCSP52	HC6|HCP2	CYCS pseudogene 52	pseudo
ETV6_merge_peak_49592	chr6	34416810	34417357	+	0	NA	TTS (NM_001014)	TTS (NM_001014)	8986	NM_001014	6204	Hs.406620	NM_001014	ENSG00000124614	RPS10	DBA9|S10	ribosomal protein S10	protein-coding
ETV6_merge_peak_23764	chr17	2086617	2088422	+	0	NA	5' UTR (NM_001282326, exon 1 of 7)	5' UTR (NM_001282326, exon 1 of 7)	1242	NM_001282326	23293	Hs.448342	NM_017575	ENSG00000070366	SMG6	C17orf31|EST1A|SMG-6|hSMG5/7a	SMG6 nonsense mediated mRNA decay factor	protein-coding
ETV6_merge_peak_7940	chr10	78804373	78805332	+	0	NA	Intergenic	Intergenic	262596	NR_024429	283050	Hs.309176	NR_015429	ENSG00000224596	ZMIZ1-AS1	-	ZMIZ1 antisense RNA 1	ncRNA
ETV6_merge_peak_18866	chr15	41027336	41027771	+	0	NA	intron (NM_017553, intron 25 of 35)	intron (NM_017553, intron 25 of 35)	74082	NM_024111	79094	Hs.155569	NM_024111	ENSG00000128965	CHAC1	-	ChaC glutathione specific gamma-glutamylcyclotransferase 1	protein-coding
ETV6_merge_peak_46889	chr5	80415689	80416453	+	0	NA	intron (NR_146172, intron 2 of 20)	L1MC3|LINE|L1	8007	NR_146173	9765	Hs.482660	NM_014733	ENSG00000039319	ZFYVE16	PPP1R69	zinc finger FYVE-type containing 16	protein-coding
ETV6_merge_peak_45829	chr4	118424234	118424809	+	0	NA	Intergenic	Intergenic	-71518	NM_003619	8492	Hs.445857	NM_003619	ENSG00000164099	PRSS12	BSSP-3|BSSP3|MRT1	serine protease 12	protein-coding
ETV6_merge_peak_55579	chr8	118621235	118622740	+	0	NA	promoter-TSS (NM_001363274)	promoter-TSS (NM_001363274)	-24	NM_001349811	401474	Hs.359393	NM_207506	ENSG00000177570	SAMD12	-	sterile alpha motif domain containing 12	protein-coding
ETV6_merge_peak_10583	chr11	61090701	61094274	+	0	NA	Intergenic	Intergenic	-1476	NM_001346456	921	Hs.58685	NM_014207	ENSG00000110448	CD5	LEU1|T1	CD5 molecule	protein-coding
ETV6_merge_peak_7546	chr10	71064342	71065297	+	0	NA	Intergenic	Intergenic	125766	NR_134314	105378349	Hs.119164	NR_134313	ENSG00000259267	LINC02622	-	long intergenic non-protein coding RNA 2622	ncRNA
ETV6_merge_peak_25278	chr17	39644857	39645825	+	0	NA	intron (NM_001165938, intron 1 of 13)	MIRb|SINE|MIR	8197	NM_006804	10948	Hs.728838	NM_006804	ENSG00000131748	STARD3	CAB1|MLN64|es64	StAR related lipid transfer domain containing 3	protein-coding
ETV6_merge_peak_49427	chr6	25363935	25364897	+	0	NA	intron (NM_001173977, intron 2 of 36)	L1MD2|LINE|L1	85042	NM_017640	55604	Hs.649550	NM_017640	ENSG00000079691	CARMIL1	CARMIL|CARMIL1a|LRRC16|LRRC16A|dJ501N12.1|dJ501N12.5	capping protein regulator and myosin 1 linker 1	protein-coding
ETV6_merge_peak_53506	chr7	128514466	128515048	+	0	NA	Intergenic	(TCTT)n|Simple_repeat|Simple_repeat	38028	NM_018396	55798	Hs.433213	NM_018396	ENSG00000165055	METTL2B	METL|METTL2|METTL2A|PSENIP1	methyltransferase like 2B	protein-coding
ETV6_merge_peak_2837	chr1	58919038	58919562	+	0	NA	Intergenic	Intergenic	-101176	NR_110626	101926925		NR_110626		LINC01358	-	long intergenic non-protein coding RNA 1358	ncRNA
ETV6_merge_peak_9463	chr10	133388422	133388854	+	0	NA	intron (NR_109764, intron 4 of 6)	Charlie1a|DNA|hAT-Charlie	-5519	NM_138384	92170	Hs.501578	NM_138384	ENSG00000148824	MTG1	GTP|GTPBP7	mitochondrial ribosome associated GTPase 1	protein-coding
ETV6_merge_peak_25167	chr17	34519427	34520088	+	0	NA	Intergenic	MIRb|SINE|MIR	59612	NR_160787	400591	Hs.514090	NM_207454		C17orf102	-	chromosome 17 open reading frame 102	ncRNA
ETV6_merge_peak_50863	chr6	143516537	143517632	+	0	NA	Intergenic	A-rich|Low_complexity|Low_complexity	-5364	NM_032020	2519	Hs.17680	NM_032020	ENSG00000001036	FUCA2	dJ20N2.5	alpha-L-fucosidase 2	protein-coding
ETV6_merge_peak_3533	chr1	120176100	120177287	+	0	NA	promoter-TSS (NM_004892)	promoter-TSS (NM_004892)	-173	NM_004892	9554	Hs.632438	NM_004892	ENSG00000265808	SEC22B	ERS-24|SEC22L1	SEC22 homolog B, vesicle trafficking protein (gene/pseudogene)	protein-coding
ETV6_merge_peak_42299	chr3	43645881	43646424	+	0	NA	intron (NM_001346469, intron 1 of 11)	intron (NM_001346469, intron 1 of 11)	-24075	NM_001204831	55129	Hs.656657	NM_018075	ENSG00000160746	ANO10	SCAR10|TMEM16K	anoctamin 10	protein-coding
ETV6_merge_peak_19290	chr15	63788664	63789431	+	0	NA	intron (NM_003922, intron 1 of 77)	L1M5|LINE|L1	44901	NM_003922	8925	Hs.210385	NM_003922	ENSG00000103657	HERC1	MDFPMR|p532|p619	HECT and RLD domain containing E3 ubiquitin protein ligase family member 1	protein-coding
ETV6_merge_peak_19880	chr15	74872930	74874159	+	0	NA	promoter-TSS (NM_005697)	promoter-TSS (NM_005697)	-179	NM_001320778	10066	Hs.458917	NM_005697	ENSG00000140497	SCAMP2	-	secretory carrier membrane protein 2	protein-coding
ETV6_merge_peak_9234	chr10	125152908	125153353	+	0	NA	intron (NM_001290214, intron 1 of 10)	intron (NM_001290214, intron 1 of 10)	5647	NM_001321013	1488	Hs.501345	NM_001329	ENSG00000175029	CTBP2	-	C-terminal binding protein 2	protein-coding
ETV6_merge_peak_10171	chr11	36239643	36240396	+	0	NA	Intergenic	Intergenic	49405	NM_001307932	29099	Hs.99443	NM_014186	ENSG00000110442	COMMD9	C11orf55|HSPC166|LINC00610	COMM domain containing 9	protein-coding
ETV6_merge_peak_5464	chr1	220803335	220804545	+	0	NA	intron (NM_022746, intron 4 of 6)	intron (NM_022746, intron 4 of 6)	17027	NM_022746	64757	Hs.497816	NM_022746	ENSG00000186205	2001-03-01	MOSC1	mitochondrial amidoxime reducing component 1	protein-coding
ETV6_merge_peak_696	chr1	15345748	15348037	+	0	NA	intron (NM_052929, intron 17 of 30)	intron (NM_052929, intron 17 of 30)	-3009	NR_148919	101927417	Hs.715313	NR_148918	ENSG00000233485	LOC101927417	-	uncharacterized LOC101927417	ncRNA
ETV6_merge_peak_57095	chr9	91063425	91063871	+	0	NA	non-coding (NR_033912, exon 4 of 4)	non-coding (NR_033912, exon 4 of 4)	11484	NR_033912	100129316	Hs.458154	NR_033912		LOC100129316	-	uncharacterized LOC100129316	ncRNA
ETV6_merge_peak_57599	chr9	112861363	112863458	+	0	NA	intron (NM_001012994, intron 7 of 8)	intron (NM_001012994, intron 7 of 8)	28466	NM_033051	57864	Hs.512668	NM_033051	ENSG00000119457	SLC46A2	Ly110|TSCOT	solute carrier family 46 member 2	protein-coding
ETV6_merge_peak_34664	chr2	113693678	113694111	+	0	NA	Intergenic	AluSc5|SINE|Alu	27474	NR_039943	100616208		NR_039943	ENSG00000265429	MIR4782	-	microRNA 4782	ncRNA
ETV6_merge_peak_33805	chr2	85744948	85746398	+	0	NA	Intergenic	Intergenic	-8318	NM_032827	84913	Hs.135569	NM_032827	ENSG00000168874	ATOH8	HATH6|bHLHa21	atonal bHLH transcription factor 8	protein-coding
ETV6_merge_peak_9379	chr10	132254828	132255335	+	0	NA	intron (NM_001318878, intron 1 of 11)	intron (NM_001318878, intron 1 of 11)	-5973	NR_134911	282974	Hs.469002	NM_173575	ENSG00000165752	STK32C	PKE|YANK3	serine/threonine kinase 32C	protein-coding
ETV6_merge_peak_30015	chr19	18124490	18126480	+	0	NA	intron (NM_015016, intron 10 of 26)	AluSg|SINE|Alu	-26669	NM_001290024	3594	Hs.567294	NM_005535	ENSG00000096996	IL12RB1	CD212|IL-12R-BETA1|IL12RB|IMD30	interleukin 12 receptor subunit beta 1	protein-coding
ETV6_merge_peak_55624	chr8	123165391	123167602	+	0	NA	Intergenic	Intergenic	-12551	NM_207006	84985	Hs.379821	NM_032899	ENSG00000147689	FAM83A	BJ-TSA-9	family with sequence similarity 83 member A	protein-coding
ETV6_merge_peak_51616	chr7	2637071	2638144	+	0	NA	intron (NM_025250, intron 1 of 13)	intron (NM_025250, intron 1 of 13)	5621	NM_025250	80727	Hs.440899	NM_025250	ENSG00000136295	TTYH3	-	tweety family member 3	protein-coding
ETV6_merge_peak_21034	chr16	5044015	5044895	+	0	NA	exon (NM_001098514, exon 8 of 8)	exon (NM_001098514, exon 8 of 8)	-10520	NM_016256	51172	Hs.21334	NM_016256	ENSG00000103174	NAGPA	APAA|UCE	N-acetylglucosamine-1-phosphodiester alpha-N-acetylglucosaminidase	protein-coding
ETV6_merge_peak_29874	chr19	17025569	17026306	+	0	NA	intron (NM_015692, intron 1 of 41)	intron (NM_015692, intron 1 of 41)	873	NM_015692	27151	Hs.631644	NM_015692	ENSG00000160111	CPAMD8	ASGD8|K-CAP|VIP	C3 and PZP like alpha-2-macroglobulin domain containing 8	protein-coding
ETV6_merge_peak_50872	chr6	143912844	143913666	+	0	NA	intron (NM_001013623, intron 6 of 7)	L1PA11|LINE|L1	48155	NM_001317157	5325	Hs.743225	NM_002656	ENSG00000118495	PLAGL1	LOT1|ZAC|ZAC1	PLAG1 like zinc finger 1	protein-coding
ETV6_merge_peak_8900	chr10	114303558	114304871	+	0	NA	intron (NM_001001936, intron 11 of 18)	intron (NM_001001936, intron 11 of 18)	64600	NM_001320804	340706	Hs.197741	NM_198496	ENSG00000165816	VWA2	AMACO|CCSP-2|CCSP2|NET42	von Willebrand factor A domain containing 2	protein-coding
ETV6_merge_peak_44095	chr3	151145672	151146300	+	0	NA	intron (NM_053002, intron 4 of 42)	intron (NM_053002, intron 4 of 42)	57230	NM_013308	29909	Hs.549152	NM_013308	ENSG00000174946	GPR171	H963	G protein-coupled receptor 171	protein-coding
ETV6_merge_peak_38258	chr20	51372270	51372976	+	0	NA	Intergenic	Intergenic	80354	NR_036162	100422889		NR_036162	ENSG00000266761	MIR3194	mir-3194	microRNA 3194	ncRNA
ETV6_merge_peak_54231	chr8	2237967	2238456	+	0	NA	Intergenic	AluSx1|SINE|Alu	161622	NR_106983	102465695		NR_106983	ENSG00000273593	MIR7160	hsa-mir-7160	microRNA 7160	ncRNA
ETV6_merge_peak_1352	chr1	24858827	24859315	+	0	NA	Intergenic	Intergenic	60345	NR_106789	102465437		NR_106789	ENSG00000278034	MIR6731	hsa-mir-6731	microRNA 6731	ncRNA
ETV6_merge_peak_39066	chr21	39136715	39137499	+	0	NA	Intergenic	FLAM_C|SINE|Alu	46344	NM_003720	8624	Hs.473838	NM_003720	ENSG00000183527	PSMG1	C21LRP|DSCR2|LRPC21|PAC-1|PAC1	proteasome assembly chaperone 1	protein-coding
ETV6_merge_peak_47256	chr5	134586058	134587693	+	0	NA	Intergenic	Intergenic	45953	NM_016103	51128	Hs.432984	NM_016103	ENSG00000152700	SAR1B	ANDD|CMRD|GTBPB|SARA2	secretion associated Ras related GTPase 1B	protein-coding
ETV6_merge_peak_48198	chr5	172185468	172186516	+	0	NA	intron (NM_005990, intron 1 of 18)	AluSx|SINE|Alu	2232	NM_005990	6793	Hs.744005	NM_005990	ENSG00000072786	STK10	LOK|PRO2729	serine/threonine kinase 10	protein-coding
ETV6_merge_peak_5362	chr1	211609632	211610622	+	0	NA	Intergenic	Intergenic	-29681	NR_131925	105748977	Hs.553186	NR_131925		LINC01693	-	long intergenic non-protein coding RNA 1693	ncRNA
ETV6_merge_peak_42254	chr3	42546958	42547866	+	0	NA	TTS (NM_032970)	TTS (NM_032970)	-14806	NR_046654	100874007	Hs.600642	NR_046654		VIPR1-AS1	-	VIPR1 antisense RNA 1	ncRNA
ETV6_merge_peak_25148	chr17	34254276	34255883	+	0	NA	promoter-TSS (NM_002982)	promoter-TSS (NM_002982)	-206	NM_002982	6347	Hs.303649	NM_002982	ENSG00000108691	CCL2	GDCF-2|HC11|HSMCR30|MCAF|MCP-1|MCP1|SCYA2|SMC-CF	C-C motif chemokine ligand 2	protein-coding
ETV6_merge_peak_15121	chr12	113702800	113703313	+	0	NA	Intergenic	Intergenic	70627	NR_110026	100506465	Hs.211461	NR_110025	ENSG00000249550	LINC01234	LCAL84|onco-lncRNA-32	long intergenic non-protein coding RNA 1234	ncRNA
ETV6_merge_peak_34171	chr2	99180493	99181659	+	0	NA	promoter-TSS (NM_138798)	promoter-TSS (NM_138798)	-15	NM_001320418	129531	Hs.14222	NM_138798	ENSG00000158411	MITD1	-	microtubule interacting and trafficking domain containing 1	protein-coding
ETV6_merge_peak_31636	chr19	53784386	53785133	+	0	NA	Intergenic	Intergenic	-2916	NR_029864	442916		NR_029864	ENSG00000199031	MIR371A	MIR371|MIRN371|hsa-mir-371|hsa-mir-371a	microRNA 371a	ncRNA
ETV6_merge_peak_55932	chr8	133158094	133158770	+	0	NA	Intergenic	Intergenic	-32607	NM_003882	8840	Hs.492974	NM_003882	ENSG00000104415	CCN4	WISP1|WISP1-OT1|WISP1-UT1|WISP1c|WISP1i|WISP1tc	cellular communication network factor 4	protein-coding
ETV6_merge_peak_43353	chr3	108039287	108040052	+	0	NA	Intergenic	Intergenic	51419	NM_001777	961	Hs.446414	NM_001777	ENSG00000196776	CD47	IAP|MER6|OA3	CD47 molecule	protein-coding
ETV6_merge_peak_36919	chr20	5175510	5176470	+	0	NA	intron (NM_003818, intron 3 of 12)	intron (NM_003818, intron 3 of 12)	48982	NM_003818	8760	Hs.126857	NM_003818	ENSG00000101290	CDS2	-	CDP-diacylglycerol synthase 2	protein-coding
ETV6_merge_peak_41095	chr22	44679626	44680280	+	0	NA	intron (NM_001198721, intron 2 of 9)	intron (NM_001198721, intron 2 of 9)	2868	NM_015366	55615	Hs.102336	NM_015366	ENSG00000186654	PRR5	FLJ20185k|PP610|PROTOR-1|PROTOR1	proline rich 5	protein-coding
ETV6_merge_peak_47863	chr5	151058111	151060945	+	0	NA	intron (NM_001258454, intron 5 of 17)	intron (NM_001258454, intron 5 of 17)	5603	NM_001258455	10318	Hs.355141	NM_006058	ENSG00000145901	TNIP1	ABIN-1|NAF1|VAN|nip40-1	TNFAIP3 interacting protein 1	protein-coding
ETV6_merge_peak_8111	chr10	80275799	80276425	+	0	NA	intron (NM_000429, intron 6 of 8)	intron (NM_000429, intron 6 of 8)	13546	NM_000429	4143	Hs.282670	NM_000429	ENSG00000151224	MAT1A	MAT|MATA1|SAMS|SAMS1	methionine adenosyltransferase 1A	protein-coding
ETV6_merge_peak_16221	chr13	41427914	41428406	+	0	NA	Intergenic	SATR2|Satellite|Satellite	-14404	NR_002163	100506759	Hs.507861	NR_002163		OR7E37P	OR7E48P|OST193|hg533	olfactory receptor family 7 subfamily E member 37 pseudogene	pseudo
ETV6_merge_peak_47023	chr5	113435779	113436276	+	0	NA	intron (NM_001085377, intron 1 of 18)	intron (NM_001085377, intron 1 of 18)	-1038	NM_032028	83942	Hs.519507	NM_032028	ENSG00000212122	TSSK1B	FKSG81|SPOGA4|STK22D|TSK1|TSSK1	testis specific serine kinase 1B	protein-coding
ETV6_merge_peak_18247	chr14	94549052	94550239	+	0	NA	Intergenic	Intergenic	-11797	NM_001289033	5267	Hs.719893	NM_006215	ENSG00000100665	SERPINA4	KAL|KLST|KST|PI-4|PI4|kallistatin	serpin family A member 4	protein-coding
ETV6_merge_peak_6623	chr10	13658506	13660770	+	0	NA	intron (NM_001318336, intron 19 of 23)	intron (NM_001318336, intron 19 of 23)	47929	NM_001318338	55691	Hs.330463	NM_018027	ENSG00000151474	FRMD4A	CCAFCA|FRMD4|bA295P9.4	FERM domain containing 4A	protein-coding
ETV6_merge_peak_48501	chr5	178215366	178216039	+	0	NA	intron (NR_103510, intron 10 of 13)	intron (NR_103510, intron 10 of 13)	11169	NM_004499	3182	Hs.591731	NM_004499	ENSG00000197451	HNRNPAB	ABBP1|HNRPAB	heterogeneous nuclear ribonucleoprotein A/B	protein-coding
ETV6_merge_peak_31301	chr19	48896398	48897362	+	0	NA	intron (NM_003323, intron 3 of 12)	AluSx1|SINE|Alu	1864	NM_003323	7288	Hs.104636	NM_003323	ENSG00000104804	TULP2	CT65|TUBL2	TUB like protein 2	protein-coding
ETV6_merge_peak_24924	chr17	29041303	29044220	+	0	NA	promoter-TSS (NM_016518)	promoter-TSS (NM_016518)	-380	NM_016518	51268	Hs.462585	NM_016518	ENSG00000179761	PIPOX	LPIPOX	pipecolic acid and sarcosine oxidase	protein-coding
ETV6_merge_peak_26841	chr17	75057650	75058103	+	0	NA	intron (NM_015353, intron 3 of 5)	intron (NM_015353, intron 3 of 5)	10651	NM_015353	23510	Hs.514468	NM_015353	ENSG00000180901	KCTD2	-	potassium channel tetramerization domain containing 2	protein-coding
ETV6_merge_peak_46308	chr5	10459811	10461742	+	0	NA	intron (NM_001201466, intron 4 of 5)	intron (NM_001201466, intron 4 of 5)	-17261	NR_106747	102465138		NR_106747	ENSG00000277073	MIR6131	hsa-mir-6131	microRNA 6131	ncRNA
ETV6_merge_peak_9168	chr10	124511586	124512518	+	0	NA	intron (NM_001167880, intron 5 of 5)	L2c|LINE|L2	50229	NM_001318332	64077	Hs.527748	NM_022126	ENSG00000107902	LHPP	HDHD2B	phospholysine phosphohistidine inorganic pyrophosphate phosphatase	protein-coding
ETV6_merge_peak_54709	chr8	25226399	25226866	+	0	NA	intron (NM_024940, intron 1 of 51)	AluY|SINE|Alu	41943	NM_024940	80005	Hs.195403	NM_024940	ENSG00000147459	DOCK5	-	dedicator of cytokinesis 5	protein-coding
ETV6_merge_peak_22307	chr16	57380357	57381624	+	0	NA	intron (NM_002996, intron 2 of 2)	intron (NM_002996, intron 2 of 2)	8500	NM_001304392	6376	Hs.531668	NM_002996	ENSG00000006210	CX3CL1	ABCD-3|C3Xkine|CXC3|CXC3C|NTN|NTT|SCYD1|fractalkine|neurotactin	C-X3-C motif chemokine ligand 1	protein-coding
ETV6_merge_peak_17920	chr14	89040389	89041436	+	0	NA	Intergenic	Intergenic	216261	NR_159362	123016	Hs.303055	NM_144596	ENSG00000165533	TTC8	BBS8|RP51	tetratricopeptide repeat domain 8	protein-coding
ETV6_merge_peak_54303	chr8	9022300	9022845	+	0	NA	intron (NM_001354638, intron 6 of 7)	AluSx1|SINE|Alu	19446	NM_001354635	90459	Hs.20000	NM_153332	ENSG00000104626	ERI1	3'HEXO|HEXO|THEX1	exoribonuclease 1	protein-coding
ETV6_merge_peak_43507	chr3	123632132	123632661	+	0	NA	intron (NM_001321309, intron 28 of 32)	intron (NM_001321309, intron 28 of 32)	-11848	NM_053032	4638	Hs.477375	NM_005965	ENSG00000065534	MYLK	AAT7|KRP|MLCK|MLCK1|MLCK108|MLCK210|MSTP083|MYLK1|smMLCK	myosin light chain kinase	protein-coding
ETV6_merge_peak_42985	chr3	53817228	53817865	+	0	NA	3' UTR (NM_018397, exon 9 of 9)	3' UTR (NM_018397, exon 9 of 9)	28873	NM_018397	55349	Hs.126688	NM_018397	ENSG00000016391	CHDH	-	choline dehydrogenase	protein-coding
ETV6_merge_peak_41614	chr3	11541800	11543387	+	0	NA	intron (NM_001349238, intron 17 of 17)	intron (NM_001349238, intron 17 of 17)	26205	NM_001128221	9686	Hs.740389	NM_014667	ENSG00000144560	VGLL4	VGL-4	vestigial like family member 4	protein-coding
ETV6_merge_peak_56972	chr9	89422169	89423675	+	0	NA	intron (NM_001371200, intron 2 of 20)	intron (NM_001371200, intron 2 of 20)	56968	NM_001142287	10507	Hs.494406	NM_006378	ENSG00000187764	SEMA4D	C9orf164|CD100|COLL4|M-sema-G|SEMAJ|coll-4	semaphorin 4D	protein-coding
ETV6_merge_peak_16307	chr13	46389825	46390331	+	0	NA	promoter-TSS (NM_001286761)	promoter-TSS (NM_001286761)	-36	NM_001286761	80183	Hs.98117	NM_025113	ENSG00000102445	RUBCNL	C13orf18|KIAA0226L|PACER	rubicon like autophagy enhancer	protein-coding
ETV6_merge_peak_56360	chr9	27346705	27347717	+	0	NA	intron (NM_024761, intron 3 of 3)	intron (NM_024761, intron 3 of 3)	-50061	NM_020641	54586	Hs.163070	NM_020641	ENSG00000120160	EQTN	AFAF|C9orf11|SPACA8	equatorin	protein-coding
ETV6_merge_peak_34784	chr2	121649441	121650688	+	0	NA	promoter-TSS (NM_001142274)	promoter-TSS (NM_001142274)	75	NR_037856	254128	Hs.712685	NR_037856	ENSG00000236859	NIFK-AS1	-	NIFK antisense RNA 1	ncRNA
ETV6_merge_peak_39319	chr21	43937803	43939756	+	0	NA	intron (NM_001037553, intron 1 of 8)	MLT1F1|LTR|ERVL-MaLR	13381	NM_001037553	56894	Hs.248785	NM_020132	ENSG00000160216	AGPAT3	1-AGPAT 3|LPAAT-GAMMA1|LPAAT3	1-acylglycerol-3-phosphate O-acyltransferase 3	protein-coding
ETV6_merge_peak_24491	chr17	17356161	17356790	+	0	NA	Intergenic	Intergenic	53102	NM_020201	56953	Hs.513977	NM_020201	ENSG00000205309	NT5M	dNT-2|dNT2|mdN	5',3'-nucleotidase, mitochondrial	protein-coding
ETV6_merge_peak_51544	chr7	2030802	2031844	+	0	NA	intron (NM_001013837, intron 12 of 18)	intron (NM_001013837, intron 12 of 18)	57729	NR_145797	109623488		NR_145797		SNORA114	-	small nucleolar RNA, H/ACA box 114	snoRNA
ETV6_merge_peak_54810	chr8	28426892	28427323	+	0	NA	Intergenic	LTR33|LTR|ERVL	-40647	NM_018660	55893	Hs.435535	NM_018660	ENSG00000186918	ZNF395	HDBP-2|HDBP2|HDRF-2|PBF|PRF-1|PRF1|Si-1-8-14	zinc finger protein 395	protein-coding
ETV6_merge_peak_37124	chr20	22728444	22729670	+	0	NA	Intergenic	Intergenic	-43713	NR_146527	105372566	Hs.555065	NR_146527		LINC01747	-	long intergenic non-protein coding RNA 1747	ncRNA
ETV6_merge_peak_36758	chr20	2750446	2751226	+	0	NA	intron (NM_001110514, intron 11 of 17)	intron (NM_001110514, intron 11 of 17)	49791	NM_019609	56265	Hs.659346	NM_019609	ENSG00000088882	CPXM1	CPX1|CPXM	carboxypeptidase X, M14 family member 1	protein-coding
ETV6_merge_peak_6726	chr10	22132759	22133354	+	0	NA	Intergenic	L2|LINE|L2	76927	NM_001199938	340900	Hs.450519	NM_001199938	ENSG00000223601	EBLN1	EBLN-1	endogenous Bornavirus like nucleoprotein 1	protein-coding
ETV6_merge_peak_32385	chr2	24873230	24874246	+	0	NA	intron (NM_001320613, intron 2 of 21)	intron (NM_001320613, intron 2 of 21)	46499	NM_001320613	109	Hs.467898	NM_004036	ENSG00000138031	ADCY3	AC-III|AC3|BMIQ19	adenylate cyclase 3	protein-coding
ETV6_merge_peak_35246	chr2	174031255	174033055	+	0	NA	Intergenic	MIRb|SINE|MIR	6875	NR_136175	100128905	Hs.456944	NR_136175	ENSG00000260868	LINC01960	-	long intergenic non-protein coding RNA 1960	ncRNA
ETV6_merge_peak_37818	chr20	44718058	44718731	+	0	NA	intron (NR_132377, intron 3 of 4)	intron (NR_132377, intron 3 of 4)	3550	NM_001323369	8839	Hs.592145	NM_003881	ENSG00000064205	CCN5	CT58|CTGF-L|WISP2	cellular communication network factor 5	protein-coding
ETV6_merge_peak_3537	chr1	121020812	121021791	+	0	NA	intron (NR_135813, intron 2 of 2)	intron (NR_135813, intron 2 of 2)	30866	NR_135813	101929798	Hs.649642	NR_135813	ENSG00000275585	LOC101929798	CH17-118O6.3	phosphodiesterase 4D interacting protein pseudogene	pseudo
ETV6_merge_peak_284	chr1	8369814	8370400	+	0	NA	intron (NM_001042681, intron 12 of 22)	L1ME1|LINE|L1	52022	NM_001080397	50651	Hs.463036	NM_001080397	ENSG00000162426	SLC45A1	DNB5|IDDNPF	solute carrier family 45 member 1	protein-coding
ETV6_merge_peak_4215	chr1	160108643	160109465	+	0	NA	Intergenic	L2b|LINE|L2	-6705	NM_000702	477	Hs.34114	NM_000702	ENSG00000018625	ATP1A2	FHM2|MHP2	ATPase Na+/K+ transporting subunit alpha 2	protein-coding
ETV6_merge_peak_37231	chr20	25253202	25254167	+	0	NA	intron (NM_002862, intron 1 of 19)	intron (NM_002862, intron 1 of 19)	5599	NM_002862	5834	Hs.368157	NM_002862	ENSG00000100994	PYGB	GPBB	glycogen phosphorylase B	protein-coding
ETV6_merge_peak_5112	chr1	205506362	205506826	+	0	NA	intron (NM_002596, intron 1 of 15)	MIR|SINE|MIR	1925	NM_002596	5129	Hs.445402	NM_002596	ENSG00000117266	CDK18	PCTAIRE|PCTAIRE3|PCTK3	cyclin dependent kinase 18	protein-coding
ETV6_merge_peak_33069	chr2	46550817	46551287	+	0	NA	intron (NM_012249, intron 2 of 4)	MIR|SINE|MIR	-8475	NM_001371281
ETV6_merge_peak_12043	chr11	104968866	104969459	+	0	NA	promoter-TSS (NM_033306)	promoter-TSS (NM_033306)	-588	NM_033306	837	Hs.138378	NM_001225	ENSG00000196954	CASP4	ICE(rel)II|ICEREL-II|ICH-2|Mih1|Mih1/TX|TX	caspase 4	protein-coding
ETV6_merge_peak_556	chr1	12138705	12140422	+	0	NA	intron (NM_001243, intron 14 of 14)	L2b|LINE|L2	-27380	NR_107000	102465836		NR_107000	ENSG00000283789	MIR7846	hsa-mir-7846	microRNA 7846	ncRNA
ETV6_merge_peak_2183	chr1	39960500	39961149	+	0	NA	intron (NM_032793, intron 3 of 13)	intron (NM_032793, intron 3 of 13)	5679	NM_001349822	84879	Hs.655177	NM_032793	ENSG00000168389	MFSD2A	MCPH15|MFSD2|NLS1	major facilitator superfamily domain containing 2A	protein-coding
ETV6_merge_peak_56792	chr9	76693479	76694023	+	0	NA	intron (NM_001308048, intron 9 of 17)	intron (NM_001308048, intron 9 of 17)	-1336	NM_001308049	158471	Hs.262857	NM_015225	ENSG00000106772	PRUNE2	BMCC1|BNIPXL|C9orf65|KIAA0367	prune homolog 2 with BCH domain	protein-coding
ETV6_merge_peak_36271	chr2	237704974	237705702	+	0	NA	intron (NM_001137551, intron 1 of 11)	MLT1E1|LTR|ERVL-MaLR	13133	NM_001137553	9208	Hs.471779	NM_004735	ENSG00000124831	LRRFIP1	FLAP-1|FLAP1|FLIIAP1|GCF-2|GCF2|HUFI-1|TRIP	LRR binding FLII interacting protein 1	protein-coding
ETV6_merge_peak_11443	chr11	71245653	71246195	+	0	NA	Intergenic	Intergenic	-21128	NM_012309	22941	Hs.268726	NM_012309	ENSG00000162105	SHANK2	AUTS17|CORTBP1|CTTNBP1|ProSAP1|SHANK|SPANK-3	SH3 and multiple ankyrin repeat domains 2	protein-coding
ETV6_merge_peak_5233	chr1	206736830	206738379	+	0	NA	Intergenic	Intergenic	-33169	NM_153758	29949	Hs.661017	NM_013371	ENSG00000142224	IL19	IL-10C|MDA1|NG.1|ZMDA1	interleukin 19	protein-coding
ETV6_merge_peak_31370	chr19	49635642	49636297	+	0	NA	intron (NM_006270, intron 4 of 5)	intron (NM_006270, intron 4 of 5)	4174	NM_006270	6237	Hs.515536	NM_006270	ENSG00000126458	RRAS	R-Ras	RAS related	protein-coding
ETV6_merge_peak_53909	chr7	149726725	149728397	+	0	NA	intron (NM_032534, intron 11 of 16)	intron (NM_032534, intron 11 of 16)	12550	NM_001290187	84626	Hs.299560	NM_032534	ENSG00000133619	KRBA1	-	KRAB-A domain containing 1	protein-coding
ETV6_merge_peak_21751	chr16	29054358	29054965	+	0	NA	Intergenic	L2b|LINE|L2	-20181	NR_003369	653390	Hs.720348	NR_003369	ENSG00000103472	RRN3P2	-	RRN3 homolog, RNA polymerase I transcription factor pseudogene 2	pseudo
ETV6_merge_peak_34539	chr2	111642915	111643783	+	0	NA	Intergenic	Intergenic	127785	NR_039928	100616370		NR_039928	ENSG00000264793	MIR4771-1	-	microRNA 4771-1	ncRNA
ETV6_merge_peak_37754	chr20	41001308	41002502	+	0	NA	intron (NR_145525, intron 1 of 2)	L1MA6|LINE|L1	21192	NR_145525	100128988	Hs.636443	NR_145524		LOC100128988	-	uncharacterized LOC100128988	ncRNA
ETV6_merge_peak_51525	chr7	1617068	1617622	+	0	NA	TTS (NR_001288)	TTS (NR_001288)	2875	NR_001288	260341	Hs.534596	NR_001288		TFAMP1	MTTF1|TCF6L1	transcription factor A, mitochondrial pseudogene 1	pseudo
ETV6_merge_peak_57358	chr9	98102894	98104054	+	0	NA	intron (NM_033219, intron 2 of 6)	L1ME3G|LINE|L1	15748	NM_033219	9830	Hs.575631	NM_014788	ENSG00000106785	TRIM14	-	tripartite motif containing 14	protein-coding
ETV6_merge_peak_25485	chr17	42464381	42465342	+	0	NA	intron (NM_005177, intron 2 of 20)	L2a|LINE|L2	5983	NM_001130020	535	Hs.463074	NM_005177	ENSG00000033627	ATP6V0A1	ATP6N1|ATP6N1A|Stv1|VPP1|Vph1|a1	ATPase H+ transporting V0 subunit a1	protein-coding
ETV6_merge_peak_46911	chr5	83427340	83428104	+	0	NA	Intergenic	Intergenic	-43952	NM_001164097	1462	Hs.643801	NM_004385	ENSG00000038427	VCAN	CSPG2|ERVR|GHAP|PG-M|WGN|WGN1	versican	protein-coding
ETV6_merge_peak_25656	chr17	44781473	44782329	+	0	NA	TTS (NM_002390)	TTS (NM_002390)	22913	NM_002390	4185	Hs.6088	NM_002390	ENSG00000073670	ADAM11	MDC	ADAM metallopeptidase domain 11	protein-coding
ETV6_merge_peak_4026	chr1	156163513	156164044	+	0	NA	intron (NM_001370567, intron 9 of 13)	AluJr|SINE|Alu	9230	NM_001370567	64218	Hs.408846	NM_022367	ENSG00000196189	SEMA4A	CORD10|RP35|SEMAB|SEMB	semaphorin 4A	protein-coding
ETV6_merge_peak_49930	chr6	41185812	41186850	+	0	NA	Intergenic	Intergenic	14818	NM_024807	79865	Hs.164797	NM_024807	ENSG00000112195	TREML2	C6orf76|TLT-2|TLT2|dJ238O23.1	triggering receptor expressed on myeloid cells like 2	protein-coding
ETV6_merge_peak_55515	chr8	102744945	102747311	+	0	NA	Intergenic	AluJb|SINE|Alu	-60694	NR_149020	401472		NR_149020		GASAL1	GASL1	growth arrest associated lncRNA 1	ncRNA
ETV6_merge_peak_48958	chr6	6588089	6589162	+	0	NA	promoter-TSS (NM_004271)	promoter-TSS (NM_004271)	-95	NM_004271	9450	Hs.653138	NM_004271	ENSG00000112799	LY86	MD-1|MD1|MMD-1|dJ80N2.1	lymphocyte antigen 86	protein-coding
ETV6_merge_peak_20793	chr16	1407257	1407763	+	0	NA	intron (NR_160278, intron 2 of 15)	AluJb|SINE|Alu	7194	NM_001193388	64718	Hs.643536	NM_001037125	ENSG00000059145	UNKL	C16orf28|ZC3H5L|ZC3HDC5L	unk like zinc finger	protein-coding
ETV6_merge_peak_31011	chr19	45370664	45371164	+	0	NA	promoter-TSS (NM_001130867)	promoter-TSS (NM_001130867)	-327	NM_001130867	2068	Hs.487294	NM_000400	ENSG00000104884	ERCC2	COFS2|EM9|TFIIH|TTD|TTD1|XPD	ERCC excision repair 2, TFIIH core complex helicase subunit	protein-coding
ETV6_merge_peak_14126	chr12	55768154	55768747	+	0	NA	intron (NM_033082, intron 9 of 10)	AluSx1|SINE|Alu	25328	NM_005811	10220	Hs.600883	NM_005811	ENSG00000135414	GDF11	BMP-11|BMP11	growth differentiation factor 11	protein-coding
ETV6_merge_peak_49416	chr6	24922023	24922797	+	0	NA	intron (NM_001286446, intron 1 of 13)	intron (NM_001286446, intron 1 of 13)	-11362	NM_014722	9750	Hs.559459	NM_014722	ENSG00000111913	RIPOR2	C6orf32|DFNB104|DIFF40|DIFF48|FAM65B|MYONAP|PL48	RHO family interacting cell polarization regulator 2	protein-coding
ETV6_merge_peak_43311	chr3	100070530	100070998	+	0	NA	intron (NM_001042459, intron 1 of 4)	AluSq|SINE|Alu	43749	NM_182909	11259	Hs.104672	NM_014890	ENSG00000168386	FILIP1L	DOC-1|DOC1|GIP130|GIP90	filamin A interacting protein 1 like	protein-coding
ETV6_merge_peak_46589	chr5	55438261	55438769	+	0	NA	intron (NR_103485, intron 5 of 6)	intron (NR_103485, intron 5 of 6)	70411	NR_049869	100847019		NR_049869	ENSG00000265135	MIR5687	-	microRNA 5687	ncRNA
ETV6_merge_peak_57954	chr9	124339296	124340442	+	0	NA	intron (NM_001166169, intron 8 of 9)	intron (NM_001166169, intron 8 of 9)	-13604	NR_027406	100129034	Hs.654980	NR_027406		LOC100129034	-	uncharacterized LOC100129034	ncRNA
ETV6_merge_peak_9635	chr11	5226493	5227162	+	0	NA	intron (NM_000518, intron 1 of 2)	intron (NM_000518, intron 1 of 2)	244	NM_000518	3043	Hs.523443	NM_000518	ENSG00000244734	HBB	CD113t-C|ECYT6|beta-globin	hemoglobin subunit beta	protein-coding
ETV6_merge_peak_48	chr1	1861684	1862679	+	0	NA	intron (NM_001282538, intron 1 of 9)	AluSz|SINE|Alu	28906	NM_002074	2782	Hs.430425	NM_002074	ENSG00000078369	GNB1	MRD42	G protein subunit beta 1	protein-coding
ETV6_merge_peak_10962	chr11	65002619	65003612	+	0	NA	Intergenic	MIRb|SINE|MIR	-6144	NM_138456	116071	Hs.124840	NM_138456	ENSG00000168062	BATF2	SARI	basic leucine zipper ATF-like transcription factor 2	protein-coding
ETV6_merge_peak_37126	chr20	22904287	22905122	+	0	NA	Intergenic	Intergenic	-130716	NM_001052	6754	Hs.673846	NM_001052	ENSG00000132671	SSTR4	SS-4-R|SS4-R|SS4R	somatostatin receptor 4	protein-coding
ETV6_merge_peak_22567	chr16	67864780	67865939	+	0	NA	intron (NM_001322039, intron 3 of 5)	intron (NM_001322039, intron 3 of 5)	-7693	NM_014329	23644	Hs.75682	NM_014329	ENSG00000038358	EDC4	GE1|Ge-1|HEDL5|HEDLS|RCD-8|RCD8	enhancer of mRNA decapping 4	protein-coding
ETV6_merge_peak_20126	chr15	79022868	79023697	+	0	NA	intron (NM_001145648, intron 10 of 26)	intron (NM_001145648, intron 10 of 26)	-17622	NM_153815	5923	Hs.459035	NM_002891	ENSG00000058335	RASGRF1	CDC25|CDC25L|GNRP|GRF1|GRF55|H-GRF55|PP13187|ras-GRF1	Ras protein specific guanine nucleotide releasing factor 1	protein-coding
ETV6_merge_peak_36964	chr20	10434883	10435441	+	0	NA	promoter-TSS (NM_170784)	promoter-TSS (NM_170784)	-143	NM_001009608	128710	Hs.668782	NM_001009608	ENSG00000149346	SLX4IP	C20orf94|bA204H22.1|bA254M13.1|dJ1099D15.3	SLX4 interacting protein	protein-coding
ETV6_merge_peak_36105	chr2	233443480	233444085	+	0	NA	intron (NM_152879, intron 10 of 29)	intron (NM_152879, intron 10 of 29)	55628	NM_003648	8527	Hs.471675	NM_003648	ENSG00000077044	DGKD	DGKdelta|dgkd-2	diacylglycerol kinase delta	protein-coding
ETV6_merge_peak_710	chr1	15435234	15436653	+	0	NA	Intergenic	Intergenic	-2500	NM_007272	11330	Hs.631869	NM_007272	ENSG00000162438	CTRC	CLCR|ELA4	chymotrypsin C	protein-coding
ETV6_merge_peak_30745	chr19	41420714	41421502	+	0	NA	intron (NM_001164783, intron 5 of 8)	intron (NM_001164783, intron 5 of 8)	7622	NM_198540	374907	Hs.441681	NM_198540	ENSG00000177191	B3GNT8	B3GALT7|BGALT15|beta3Gn-T8	UDP-GlcNAc:betaGal beta-1,3-N-acetylglucosaminyltransferase 8	protein-coding
ETV6_merge_peak_40279	chr22	36196791	36198760	+	0	NA	intron (NM_145660, intron 3 of 4)	MER41G|LTR|ERV1	7058	NM_030643	80832	Hs.115099	NM_030643	ENSG00000100336	APOL4	APOL-IV|APOLIV	apolipoprotein L4	protein-coding
ETV6_merge_peak_11155	chr11	67254239	67254795	+	0	NA	intron (NR_027473, intron 20 of 20)	MIRc|SINE|MIR	-11956	NM_001619	156	Hs.83636	NM_001619	ENSG00000173020	GRK2	ADRBK1|BARK1|BETA-ARK1	G protein-coupled receptor kinase 2	protein-coding
ETV6_merge_peak_48321	chr5	173624881	173626698	+	0	NA	Intergenic	Intergenic	-9126	NM_001159651	91272	Hs.425091	NM_138369	ENSG00000145919	BOD1	FAM44B	biorientation of chromosomes in cell division 1	protein-coding
ETV6_merge_peak_2817	chr1	58618510	58619988	+	0	NA	Intergenic	MIR3|SINE|MIR	-41997	NM_002353	4070	Hs.23582	NM_002353	ENSG00000184292	TACSTD2	EGP-1|EGP1|GA733-1|GA7331|GP50|M1S1|TROP2	tumor associated calcium signal transducer 2	protein-coding
ETV6_merge_peak_17060	chr14	32190351	32190867	+	0	NA	Intergenic	AluSz|SINE|Alu	-11436	NR_125730	103625684		NR_125730	ENSG00000207357	RNU6-2	U6-2	RNA, U6 small nuclear 2	snRNA
ETV6_merge_peak_5787	chr1	229640758	229641434	+	0	NA	intron (NM_014777, intron 4 of 9)	AluSz6|SINE|Alu	14849	NM_014777	9816	Hs.533628	NM_014777	ENSG00000135763	URB2	KIAA0133|NET10|NPA2	URB2 ribosome biogenesis homolog	protein-coding
ETV6_merge_peak_40625	chr22	39036135	39036926	+	0	NA	Intergenic	MER4E1|LTR|ERV1	-4334	NM_145298	200316	Hs.659809	NM_145298	ENSG00000128394	APOBEC3F	A3F|ARP8|BK150C2.4.MRNA|KA6	apolipoprotein B mRNA editing enzyme catalytic subunit 3F	protein-coding
ETV6_merge_peak_51634	chr7	2759760	2761341	+	0	NA	intron (NM_007353, intron 2 of 3)	intron (NM_007353, intron 2 of 3)	2590	NM_001282440	2768	Hs.487341	NM_007353	ENSG00000146535	GNA12	NNX3|RMP|gep	G protein subunit alpha 12	protein-coding
ETV6_merge_peak_51813	chr7	6408419	6409621	+	0	NA	TTS (NM_139179)	TTS (NM_139179)	34493	NM_018890	5879	Hs.413812	NM_006908	ENSG00000136238	RAC1	MIG5|MRD48|Rac-1|TC-25|p21-Rac1	Rac family small GTPase 1	protein-coding
ETV6_merge_peak_27380	chr17	80861576	80862042	+	0	NA	intron (NM_001163034, intron 13 of 29)	intron (NM_001163034, intron 13 of 29)	-56177	NR_110852	101928855	Hs.670692	NR_110852	ENSG00000262833	LOC101928855	-	uncharacterized LOC101928855	ncRNA
ETV6_merge_peak_24378	chr17	14437385	14438060	+	0	NA	Intergenic	AluSp|SINE|Alu	133982	NR_026880	84815	Hs.597458	NM_032729	ENSG00000266709	MGC12916	-	uncharacterized protein MGC12916	ncRNA
ETV6_merge_peak_41530	chr3	10341613	10342212	+	0	NA	intron (NM_001001331, intron 19 of 22)	intron (NM_001001331, intron 19 of 22)	11683	NR_036084	100422933		NR_036084	ENSG00000264534	MIR378B	-	microRNA 378b	ncRNA
ETV6_merge_peak_40549	chr22	38148492	38149266	+	0	NA	intron (NM_001349869, intron 2 of 16)	AluSc8|SINE|Alu	32951	NM_001349867	8398	Hs.170479	NM_003560	ENSG00000184381	PLA2G6	CaI-PLA2|GVI|INAD1|IPLA2-VIA|NBIA2|NBIA2A|NBIA2B|PARK14|PLA2|PNPLA9|iPLA2|iPLA2beta	phospholipase A2 group VI	protein-coding
ETV6_merge_peak_40980	chr22	43122592	43123137	+	0	NA	intron (NM_001197, intron 1 of 4)	intron (NM_001197, intron 1 of 4)	12114	NM_001197	638	Hs.475055	NM_001197	ENSG00000100290	BIK	BIP1|BP4|NBK	BCL2 interacting killer	protein-coding
ETV6_merge_peak_9012	chr10	119694789	119695568	+	0	NA	Intergenic	MER52A|LTR|ERV1	-30869	NM_001243195	22876	Hs.369755	NM_014937	ENSG00000198825	INPP5F	MSTP007|MSTPO47|SAC2|hSAC2	inositol polyphosphate-5-phosphatase F	protein-coding
ETV6_merge_peak_28925	chr19	4317335	4317880	+	0	NA	intron (NM_001330429, intron 8 of 12)	L3b|LINE|CR1	13009	NM_024333	79187	Hs.28144	NM_024333	ENSG00000105255	FSD1	GLFND|MIR1	fibronectin type III and SPRY domain containing 1	protein-coding
ETV6_merge_peak_41359	chr22	50673080	50673643	+	0	NA	Intergenic	Intergenic	-1281	NM_033517	85358	Hs.149035	NM_033517	ENSG00000251322	SHANK3	DEL22q13.3|PROSAP2|PSAP2|SCZD15|SPANK-2	SH3 and multiple ankyrin repeat domains 3	protein-coding
ETV6_merge_peak_45416	chr4	38128581	38129666	+	0	NA	intron (NM_001253912, intron 19 of 20)	MER5A1|DNA|hAT-Charlie	9169	NM_001253915	23216	Hs.176503	NM_015173	ENSG00000065882	TBC1D1	TBC|TBC1	TBC1 domain family member 1	protein-coding
ETV6_merge_peak_28974	chr19	4701028	4702201	+	0	NA	intron (NM_139159, intron 9 of 21)	MER58B|DNA|hAT-Charlie	22228	NR_158699	91039	Hs.515081	NM_139159	ENSG00000142002	DPP9	DP9|DPLP9|DPP IX|DPRP-2|DPRP2	dipeptidyl peptidase 9	protein-coding
ETV6_merge_peak_24251	chr17	8891599	8893003	+	0	NA	intron (NM_001142633, intron 6 of 18)	intron (NM_001142633, intron 6 of 18)	20216	NM_014308	23533	Hs.278901	NM_014308	ENSG00000141506	PIK3R5	F730038I15Rik|FOAP-2|P101-PI3K|p101	phosphoinositide-3-kinase regulatory subunit 5	protein-coding
ETV6_merge_peak_49923	chr6	41154048	41154606	+	0	NA	promoter-TSS (NM_178174)	promoter-TSS (NM_178174)	22	NM_001271807	340205	Hs.117331	NM_178174	ENSG00000161911	TREML1	GLTL1825|PRO3438|TLT-1|TLT1|dJ238O23.3	triggering receptor expressed on myeloid cells like 1	protein-coding
ETV6_merge_peak_17608	chr14	72156415	72156871	+	0	NA	intron (NM_001370288, intron 2 of 16)	intron (NM_001370288, intron 2 of 16)	223116	NM_001370284	9628	Hs.509872	NM_004296	ENSG00000182732	RGS6	GAP|HA117|S914	regulator of G protein signaling 6	protein-coding
ETV6_merge_peak_54475	chr8	20312801	20313312	+	0	NA	Intergenic	Intergenic	-9093	NM_021020	11178	Hs.521432	NM_021020	ENSG00000061337	LZTS1	F37|FEZ1	leucine zipper tumor suppressor 1	protein-coding
ETV6_merge_peak_42433	chr3	46293707	46294182	+	0	NA	Intergenic	Intergenic	51484	NM_178329	1232	Hs.506190	NM_001837	ENSG00000183625	CCR3	CC-CKR-3|CD193|CKR3|CMKBR3	C-C motif chemokine receptor 3	protein-coding
ETV6_merge_peak_33110	chr2	47049030	47050280	+	0	NA	intron (NM_001288951, intron 17 of 20)	intron (NM_001288951, intron 17 of 20)	105653	NM_001163561	285051	Hs.531575	NM_173649	ENSG00000239605	STPG4	C2orf61|GSE	sperm-tail PG-rich repeat containing 4	protein-coding
ETV6_merge_peak_12113	chr11	112620316	112621681	+	0	NA	Intergenic	Intergenic	-65196	NR_104155	387810	Hs.512255	NR_104155	ENSG00000255484	LINC02764	-	long intergenic non-protein coding RNA 2764	ncRNA
ETV6_merge_peak_39705	chr22	21588550	21591855	+	0	NA	intron (NR_046082, intron 1 of 3)	AluSq2|SINE|Alu	22488	NR_028436	7332	Hs.108104	NM_003347	ENSG00000185651	UBE2L3	E2-F1|L-UBC|UBCH7|UbcM4	ubiquitin conjugating enzyme E2 L3	protein-coding
ETV6_merge_peak_45913	chr4	139901955	139902704	+	0	NA	intron (NM_018717, intron 1 of 4)	intron (NM_018717, intron 1 of 4)	-225686	NR_147610	101927516	Hs.662570	NR_147610		LOC101927516	-	uncharacterized LOC101927516	ncRNA
ETV6_merge_peak_58866	chr9	136767740	136768671	+	0	NA	Intergenic	L1ME1|LINE|L1	-3687	NM_203347	389812	Hs.413902	NM_203347	ENSG00000177984	LCN15	PRO6093|UNQ2541	lipocalin 15	protein-coding
ETV6_merge_peak_9042	chr10	121920460	121920907	+	0	NA	intron (NM_001288735, intron 1 of 9)	intron (NM_001288735, intron 1 of 9)	7348	NM_007041	11101	Hs.632080	NM_007041	ENSG00000107669	ATE1	-	arginyltransferase 1	protein-coding
ETV6_merge_peak_40881	chr22	42359544	42360289	+	0	NA	Intergenic	Intergenic	9292	NR_120597	102723775	Hs.335413	NR_120595	ENSG00000229891	LINC01315	C22orf32-1|lnc-C22orf32-1	long intergenic non-protein coding RNA 1315	ncRNA
ETV6_merge_peak_53197	chr7	101264550	101265152	+	0	NA	Intergenic	AluJb|SINE|Alu	-19770	NM_016068	51024	Hs.423968	NM_016068	ENSG00000214253	FIS1	CGI-135|TTC11	fission, mitochondrial 1	protein-coding
ETV6_merge_peak_11683	chr11	75150162	75155891	+	0	NA	intron (NM_001145212, intron 1 of 10)	intron (NM_001145212, intron 1 of 10)	1919	NM_001145212	11309	Hs.7884	NM_007256	ENSG00000137491	SLCO2B1	OATP-B|OATP2B1|OATPB|SLC21A9	solute carrier organic anion transporter family member 2B1	protein-coding
ETV6_merge_peak_48411	chr5	176554142	176554929	+	0	NA	intron (NM_017675, intron 1 of 31)	MIRb|SINE|MIR	5193	NM_017675	54825	Hs.4205	NM_017675	ENSG00000074276	CDHR2	PCDH24|PCLKC	cadherin related family member 2	protein-coding
ETV6_merge_peak_22489	chr16	66871898	66872362	+	0	NA	Intergenic	Intergenic	-8385	NM_001329931	57546	Hs.632214	NM_020786	ENSG00000172840	PDP2	PDPC 2|PPM2B|PPM2C2	pyruvate dehyrogenase phosphatase catalytic subunit 2	protein-coding
ETV6_merge_peak_52185	chr7	37342625	37343165	+	0	NA	intron (NM_001206480, intron 1 of 21)	intron (NM_001206480, intron 1 of 21)	10773	NM_001206482	9844	Hs.434989	NM_014800	ENSG00000155849	ELMO1	CED-12|CED12|ELMO-1	engulfment and cell motility 1	protein-coding
ETV6_merge_peak_29012	chr19	5139173	5140193	+	0	NA	intron (NM_015015, intron 18 of 22)	L1MB1|LINE|L1	170570	NM_001370093	23030	Hs.654816	NM_015015	ENSG00000127663	KDM4B	JMJD2B|TDRD14B	lysine demethylase 4B	protein-coding
ETV6_merge_peak_10185	chr11	36456817	36457424	+	0	NA	intron (NM_001160167, intron 8 of 8)	intron (NM_001160167, intron 8 of 8)	53152	NM_145803	7189	Hs.444172	NM_004620	ENSG00000175104	TRAF6	MGC:3310|RNF85	TNF receptor associated factor 6	protein-coding
ETV6_merge_peak_54884	chr8	33512141	33513321	+	0	NA	promoter-TSS (NR_003041)	promoter-TSS (NR_003041)	404	NM_001330505	80185	Hs.77135	NM_025115	ENSG00000129696	TTI2	C8orf41|MRT39	TELO2 interacting protein 2	protein-coding
ETV6_merge_peak_10490	chr11	57660465	57661063	+	0	NA	intron (NM_006831, intron 2 of 2)	intron (NM_006831, intron 2 of 2)	3002	NM_006831	10978	Hs.523687	NM_006831	ENSG00000172409	CLP1	HEAB|hClp1	cleavage and polyadenylation factor I subunit 1	protein-coding
ETV6_merge_peak_42574	chr3	48565371	48566793	+	0	NA	intron (NM_000094, intron 113 of 117)	intron (NM_000094, intron 113 of 117)	-2301	NM_033199	90226	Hs.631914	NM_033199	ENSG00000145040	UCN2	SRP|UCN-II|UCNI|UR|URP	urocortin 2	protein-coding
ETV6_merge_peak_24013	chr17	5098839	5099446	+	0	NA	Intergenic	AluSx|SINE|Alu	-12793	NR_135658	101928000	Hs.660048	NR_135657	ENSG00000234327	LOC101928000	-	uncharacterized LOC101928000	ncRNA
ETV6_merge_peak_54787	chr8	27923057	27923866	+	0	NA	intron (NM_173833, intron 3 of 8)	intron (NM_173833, intron 3 of 8)	-37345	NR_036249	100422828		NR_036249	ENSG00000265847	MIR4287	-	microRNA 4287	ncRNA
ETV6_merge_peak_45969	chr4	148055429	148056073	+	0	NA	intron (NM_024605, intron 20 of 22)	intron (NM_024605, intron 20 of 22)	273156	NR_039962	100616246		NR_039962	ENSG00000264274	MIR4799	-	microRNA 4799	ncRNA
ETV6_merge_peak_34595	chr2	112682980	112684149	+	0	NA	Intergenic	Intergenic	37625	NM_005415	6574	Hs.187946	NM_005415	ENSG00000144136	SLC20A1	GLVR1|Glvr-1|PIT1|PiT-1	solute carrier family 20 member 1	protein-coding
ETV6_merge_peak_31000	chr19	45248868	45249681	+	0	NA	Intergenic	MIR|SINE|MIR	-1997	NM_001199867	57787	Hs.34314	NM_031417	ENSG00000007047	MARK4	MARK4L|MARK4S|MARKL1|MARKL1L|PAR-1D	microtubule affinity regulating kinase 4	protein-coding
ETV6_merge_peak_6020	chr1	235931712	235932334	+	0	NA	Intergenic	L2c|LINE|L2	-48310	NR_102436	1130	Hs.532411	NM_000081	ENSG00000143669	LYST	CHS|CHS1	lysosomal trafficking regulator	protein-coding
ETV6_merge_peak_29474	chr19	11190951	11191885	+	0	NA	intron (NM_001136191, intron 4 of 12)	intron (NM_001136191, intron 4 of 12)	3172	NM_015493	25959	Hs.284208	NM_015493	ENSG00000197256	KANK2	ANKRD25|MXRA3|NPHS16|PPKWH|SIP	KN motif and ankyrin repeat domains 2	protein-coding
ETV6_merge_peak_30778	chr19	41883303	41883776	+	0	NA	promoter-TSS (NM_199002)	promoter-TSS (NM_199002)	355	NM_004706	9138	Hs.631550	NM_004706	ENSG00000076928	ARHGEF1	GEF1|IMD62|LBCL2|LSC|P115-RHOGEF|SUB1.5	Rho guanine nucleotide exchange factor 1	protein-coding
ETV6_merge_peak_26279	chr17	61464427	61465337	+	0	NA	intron (NM_001321120, intron 3 of 8)	intron (NM_001321120, intron 3 of 8)	8394	NM_018488	9496	Hs.143907	NM_018488	ENSG00000121075	TBX4	ICPPS|SPS	T-box transcription factor 4	protein-coding
ETV6_merge_peak_30351	chr19	34999325	34999937	+	0	NA	promoter-TSS (NM_020895)	promoter-TSS (NM_020895)	-692	NM_001320035	57655	Hs.515351	NM_020895	ENSG00000089351	GRAMD1A	KIAA1533	GRAM domain containing 1A	protein-coding
ETV6_merge_peak_10394	chr11	47574727	47575489	+	0	NA	intron (NM_018095, intron 3 of 3)	AluSx|SINE|Alu	3663	NM_001318716	55709	Hs.718483	NM_016506	ENSG00000123444	KBTBD4	BKLHD4|HSPC252	kelch repeat and BTB domain containing 4	protein-coding
ETV6_merge_peak_4838	chr1	201895717	201896885	+	0	NA	TTS (NM_012134)	TTS (NM_012134)	7624	NM_198149	149345	Hs.632471	NM_198149	ENSG00000198892	SHISA4	C1orf40|TMEM58	shisa family member 4	protein-coding
ETV6_merge_peak_19187	chr15	59161326	59163364	+	0	NA	intron (NM_004998, intron 23 of 27)	intron (NM_004998, intron 23 of 27)	8917	NR_031750	100313886		NR_031750	ENSG00000253030	MIR2116	mir-2116	microRNA 2116	ncRNA
ETV6_merge_peak_2626	chr1	51296819	51297443	+	0	NA	intron (NM_001080494, intron 12 of 17)	intron (NM_001080494, intron 12 of 17)	830	NM_001297667	22996	Hs.112949	NM_001080494	ENSG00000085831	TTC39A	C1orf34|DEME-6	tetratricopeptide repeat domain 39A	protein-coding
ETV6_merge_peak_30643	chr19	40090134	40091310	+	0	NA	intron (NM_001142578, intron 1 of 5)	CpG	181	NM_001010880	284323	Hs.115140	NM_001010880	ENSG00000197782	ZNF780A	ZNF780	zinc finger protein 780A	protein-coding
ETV6_merge_peak_59283	chrX	84501944	84502569	+	0	NA	intron (NM_001177478, intron 1 of 9)	intron (NM_001177478, intron 1 of 9)	197	NM_001177479	139324	Hs.559546	NM_144657	ENSG00000165259	HDX	CXorf43|D030011N01Rik	highly divergent homeobox	protein-coding
ETV6_merge_peak_51704	chr7	4843603	4844462	+	0	NA	intron (NM_018059, intron 2 of 14)	intron (NM_018059, intron 2 of 14)	-6582	NR_145804	109623455		NR_145804		SNORD165	-	small nucleolar RNA, C/D box 165	snoRNA
ETV6_merge_peak_37313	chr20	32067550	32068401	+	0	NA	intron (NM_001172132, intron 2 of 13)	intron (NM_001172132, intron 2 of 13)	15733	NM_002110	3055	Hs.655210	NM_002110	ENSG00000101336	HCK	JTK9|p59Hck|p61Hck	HCK proto-oncogene, Src family tyrosine kinase	protein-coding
ETV6_merge_peak_8724	chr10	104046389	104046827	+	0	NA	intron (NM_000494, intron 32 of 55)	intron (NM_000494, intron 32 of 55)	1578	NR_030760	100126326		NR_030760	ENSG00000283788	MIR936	MIRN936|hsa-mir-936	microRNA 936	ncRNA
ETV6_merge_peak_35057	chr2	139991593	139992064	+	0	NA	Intergenic	L1PA15|LINE|L1	594857	NR_106979	102465692		NR_106979	ENSG00000283506	MIR7157	hsa-mir-7157	microRNA 7157	ncRNA
ETV6_merge_peak_6290	chr10	3538966	3540113	+	0	NA	intron (NR_131187, intron 1 of 1)	intron (NR_131187, intron 1 of 1)	-36701	NR_155745	101927880		NR_155743		LINC02669	-	long intergenic non-protein coding RNA 2669	ncRNA
ETV6_merge_peak_1126	chr1	21337860	21340612	+	0	NA	intron (NM_001113348, intron 1 of 18)	intron (NM_001113348, intron 1 of 18)	6268	NM_001113348	1889	Hs.195080	NM_001397	ENSG00000117298	ECE1	ECE	endothelin converting enzyme 1	protein-coding
ETV6_merge_peak_47385	chr5	137565700	137567568	+	0	NA	Intergenic	MER103C|DNA|hAT-Charlie	-67308	NM_004598	6695	Hs.596136	NM_004598	ENSG00000152377	SPOCK1	SPOCK|TESTICAN|TIC1	SPARC (osteonectin), cwcv and kazal like domains proteoglycan 1	protein-coding
ETV6_merge_peak_19557	chr15	68550012	68551035	+	0	NA	intron (NM_001324014, intron 2 of 12)	MIR|SINE|MIR	-28470	NM_006091	10391	Hs.551213	NM_006091	ENSG00000103647	CORO2B	CLIPINC	coronin 2B	protein-coding
ETV6_merge_peak_47641	chr5	146203152	146203766	+	0	NA	promoter-TSS (NM_018989)	promoter-TSS (NM_018989)	-146	NM_018989	54439	Hs.61441	NM_018989	ENSG00000091009	RBM27	ARRS1|Psc1|ZC3H18|ZC3H20	RNA binding motif protein 27	protein-coding
ETV6_merge_peak_5376	chr1	211738540	211739144	+	0	NA	Intergenic	Intergenic	63080	NR_148994	91548	Hs.367839	NR_148994		LOC91548	-	uncharacterized LOC91548	ncRNA
ETV6_merge_peak_38191	chr20	50345646	50349522	+	0	NA	Intergenic	Intergenic	-26242	NR_109950	101927586	Hs.637665	NR_109950	ENSG00000233077	LINC01271	-	long intergenic non-protein coding RNA 1271	ncRNA
ETV6_merge_peak_15341	chr12	121562816	121563464	+	0	NA	intron (NM_001005366, intron 4 of 22)	AluJo|SINE|Alu	17106	NM_001005366	84678	Hs.524800	NM_032590	ENSG00000089094	KDM2B	CXXC2|FBXL10|Fbl10|JHDM1B|PCCX2	lysine demethylase 2B	protein-coding
ETV6_merge_peak_20773	chr16	327278	328536	+	0	NA	intron (NM_003502, intron 2 of 10)	intron (NM_003502, intron 2 of 10)	24816	NM_003502	8312	Hs.592082	NM_003502	ENSG00000103126	AXIN1	AXIN|PPP1R49	axin 1	protein-coding
ETV6_merge_peak_21477	chr16	20967630	20968086	+	0	NA	intron (NM_001347886, intron 52 of 61)	MER5B|DNA|hAT-Charlie	66596	NR_161432	57149	Hs.745012	NM_020424	ENSG00000102897	LYRM1	A211C6.1	LYR motif containing 1	protein-coding
ETV6_merge_peak_26564	chr17	68237478	68237956	+	0	NA	intron (NM_001346472, intron 2 of 7)	intron (NM_001346472, intron 2 of 7)	-9857	NM_001346474	51321	Hs.293560	NM_016627	ENSG00000196704	AMZ2	-	archaelysin family metallopeptidase 2	protein-coding
ETV6_merge_peak_13365	chr12	12812709	12813844	+	0	NA	promoter-TSS (NM_016355)	promoter-TSS (NM_016355)	-70	NM_201224	51202	Hs.719938	NM_016355	ENSG00000213782	DDX47	E4-DBP|HQ0256|MSTP162|RRP3	DEAD-box helicase 47	protein-coding
ETV6_merge_peak_28361	chr18	59837978	59838480	+	0	NA	Intergenic	AluSx1|SINE|Alu	-61767	NM_021127	5366	Hs.96	NM_021127	ENSG00000141682	PMAIP1	APR|NOXA	phorbol-12-myristate-13-acetate-induced protein 1	protein-coding
ETV6_merge_peak_39845	chr22	24130905	24131442	+	0	NA	intron (NM_012295, intron 28 of 36)	intron (NM_012295, intron 28 of 36)	-50314	NM_019601	56241	Hs.131819	NM_019601	ENSG00000099994	SUSD2	BK65A6.2|W5C5	sushi domain containing 2	protein-coding
ETV6_merge_peak_576	chr1	12208208	12209508	+	0	NA	3' UTR (NM_001066, exon 10 of 10)	3' UTR (NM_001066, exon 10 of 10)	17145	NR_039775	100616438		NR_039775	ENSG00000263676	MIR4632	-	microRNA 4632	ncRNA
ETV6_merge_peak_39589	chr22	19678899	19679996	+	0	NA	Intergenic	Intergenic	-35056	NM_002688	5413	Hs.728762	NM_002688	ENSG00000184702	SEPTIN5	CDCREL|CDCREL-1|CDCREL1|H5|HCDCREL-1|PNUTL1|SEPT5	septin 5	protein-coding
ETV6_merge_peak_41488	chr3	9835103	9835566	+	0	NA	non-coding (NR_037162, exon 11 of 11)	non-coding (NR_037162, exon 11 of 11)	8674	NM_001351736	285367	Hs.33719	NM_173659	ENSG00000156990	RPUSD3	-	RNA pseudouridine synthase D3	protein-coding
ETV6_merge_peak_51956	chr7	26492335	26493350	+	0	NA	intron (NR_148500, intron 2 of 5)	intron (NR_148500, intron 2 of 5)	45983	NR_022006	9808	Hs.69749	NM_014769	ENSG00000122548	KIAA0087	-	KIAA0087 lncRNA	ncRNA
ETV6_merge_peak_44211	chr3	171936826	171937464	+	0	NA	Intergenic	AluSx1|SINE|Alu	-36405	NR_046852	100874219	Hs.730556	NR_046852	ENSG00000234717	TMEM212-AS1	-	TMEM212 antisense RNA 1	ncRNA
ETV6_merge_peak_46052	chr4	159400248	159402554	+	0	NA	Intergenic	Intergenic	133592	NM_014247	9693	Hs.744884	NM_014247	ENSG00000109756	RAPGEF2	CNrasGEF|NRAPGEP|PDZ-GEF1|PDZGEF1|RA-GEF|RA-GEF-1|RAGEF|Rap-GEP|nRap GEP	Rap guanine nucleotide exchange factor 2	protein-coding
ETV6_merge_peak_23225	chr16	85180396	85180941	+	0	NA	Intergenic	MIR|SINE|MIR	-27128	NR_162142	113219463		NR_162142		MIR12128	-	microRNA 12128	ncRNA
ETV6_merge_peak_27389	chr17	81008287	81010790	+	0	NA	Intergenic	L1MEf|LINE|L1	17697	NM_024591	79643	Hs.514560	NM_024591	ENSG00000176108	CHMP6	VPS20	charged multivesicular body protein 6	protein-coding
ETV6_merge_peak_33375	chr2	65071677	65072318	+	0	NA	exon (NM_001319101, exon 3 of 7)	exon (NM_001319101, exon 3 of 7)	15581	NM_015147	23177	Hs.709257	NM_015147	ENSG00000011523	CEP68	KIAA0582	centrosomal protein 68	protein-coding
ETV6_merge_peak_23839	chr17	3017314	3018668	+	0	NA	intron (NM_001330058, intron 17 of 24)	intron (NM_001330058, intron 17 of 24)	45616	NM_014566	8386	Hs.553508	NM_014566	ENSG00000262628	OR1D5	C17orf2|OR17-2|OR17-30|OR17-31|OR1D4	olfactory receptor family 1 subfamily D member 5	protein-coding
ETV6_merge_peak_35996	chr2	231691732	231692473	+	0	NA	Intergenic	AluSx1|SINE|Alu	-16423	NM_002823	5757	Hs.459927	NM_002823	ENSG00000187514	PTMA	TMSA	prothymosin alpha	protein-coding
ETV6_merge_peak_13867	chr12	51898723	51899994	+	0	NA	Intergenic	Intergenic	-8060	NM_000020	94	Hs.591026	NM_000020	ENSG00000139567	ACVRL1	ACVRLK1|ALK-1|ALK1|HHT|HHT2|ORW2|SKR3|TSR-I	activin A receptor like type 1	protein-coding
ETV6_merge_peak_21854	chr16	29810730	29811952	+	0	NA	promoter-TSS (NM_145239)	promoter-TSS (NM_145239)	-852	NM_001256443	112476	Hs.655071	NM_145239	ENSG00000167371	PRRT2	BFIC2|BFIS2|DSPB3|DYT10|EKD1|FICCA|ICCA|IFITMD1|PKC	proline rich transmembrane protein 2	protein-coding
ETV6_merge_peak_49812	chr6	37108279	37108715	+	0	NA	Intergenic	AluSz6|SINE|Alu	-61655	NM_001243186	5292	Hs.81170	NM_002648	ENSG00000137193	PIM1	PIM	Pim-1 proto-oncogene, serine/threonine kinase	protein-coding
ETV6_merge_peak_57566	chr9	111599330	111600077	+	0	NA	promoter-TSS (NM_012212)	promoter-TSS (NM_012212)	-56	NM_001146108	22949	Hs.584864	NM_012212	ENSG00000106853	PTGR1	LTB4DH|PGR1|ZADH3	prostaglandin reductase 1	protein-coding
ETV6_merge_peak_44362	chr3	184371386	184371869	+	0	NA	TTS (NM_001290022)	TTS (NM_001290022)	6580	NM_000460	7066	Hs.1166	NM_000460	ENSG00000090534	THPO	MGDF|MKCSF|ML|MPLLG|THCYT1|TPO	thrombopoietin	protein-coding
ETV6_merge_peak_12639	chr11	126356198	126357268	+	0	NA	intron (NM_006278, intron 1 of 10)	intron (NM_006278, intron 1 of 10)	721	NM_001348399	6484	Hs.591947	NM_006278	ENSG00000110080	ST3GAL4	CGS23|NANTA3|SAT3|SIAT4|SIAT4C|ST-4|ST3GalA.2|ST3GalIV|STZ|gal-NAc6S	ST3 beta-galactoside alpha-2,3-sialyltransferase 4	protein-coding
ETV6_merge_peak_7374	chr10	69237718	69238458	+	0	NA	intron (NM_025130, intron 4 of 17)	intron (NM_025130, intron 4 of 17)	-5598	NR_120648	101928994	Hs.562925	NR_120648	ENSG00000229261	LOC101928994	-	uncharacterized LOC101928994	ncRNA
ETV6_merge_peak_42844	chr3	52256709	52257201	+	0	NA	3' UTR (NM_025222, exon 9 of 9)	3' UTR (NM_025222, exon 9 of 9)	10788	NM_001122870	132160	Hs.373560	NM_144641	ENSG00000164088	PPM1M	PP2C-eta|PP2CE|PP2Ceta	protein phosphatase, Mg2+/Mn2+ dependent 1M	protein-coding
ETV6_merge_peak_23251	chr16	85351460	85351954	+	0	NA	Intergenic	Intergenic	-45382	NR_049816	100847022		NR_049816	ENSG00000266307	MIR5093	-	microRNA 5093	ncRNA
ETV6_merge_peak_23250	chr16	85334278	85335664	+	0	NA	Intergenic	MER34C2|LTR|ERV1	-28646	NR_049816	100847022		NR_049816	ENSG00000266307	MIR5093	-	microRNA 5093	ncRNA
ETV6_merge_peak_535	chr1	11933725	11934204	+	0	NA	promoter-TSS (NM_000302)	promoter-TSS (NM_000302)	-753	NM_000302	5351	Hs.75093	NM_000302	ENSG00000083444	PLOD1	EDS6|EDSKCL1|LH|LH1|LLH|PLOD	procollagen-lysine,2-oxoglutarate 5-dioxygenase 1	protein-coding
ETV6_merge_peak_47505	chr5	140546903	140547549	+	0	NA	promoter-TSS (NM_003732)	promoter-TSS (NM_003732)	-436	NM_003732	8637	Hs.594084	NM_003732	ENSG00000243056	EIF4EBP3	4E-BP3|4EBP3	eukaryotic translation initiation factor 4E binding protein 3	protein-coding
ETV6_merge_peak_30930	chr19	44718336	44719541	+	0	NA	Intergenic	GA-rich|Low_complexity|Low_complexity	19787	NM_001039213	388551	Hs.456381	NM_001039213	ENSG00000213892	CEACAM16	CEAL2|DFNA4B|DFNB113	carcinoembryonic antigen related cell adhesion molecule 16	protein-coding
ETV6_merge_peak_40941	chr22	42873018	42873725	+	0	NA	intron (NM_001184970, intron 10 of 10)	A-rich|Low_complexity|Low_complexity	-16098	NM_001142293	26286	Hs.685225	NM_014570	ENSG00000242247	ARFGAP3	ARFGAP1	ADP ribosylation factor GTPase activating protein 3	protein-coding
ETV6_merge_peak_56920	chr9	88536601	88537517	+	0	NA	intron (NM_145283, intron 1 of 2)	intron (NM_145283, intron 1 of 2)	1881	NM_145283	158046	Hs.734507	NM_145283	ENSG00000130045	NXNL2	C9orf121|RDCVF2|RdCVF2L	nucleoredoxin like 2	protein-coding
ETV6_merge_peak_2764	chr1	54564036	54565168	+	0	NA	intron (NM_015547, intron 1 of 16)	intron (NM_015547, intron 1 of 16)	16374	NM_015547	26027	Hs.745173	NM_015547	ENSG00000162390	ACOT11	BFIT|STARD14|THEA|THEM1	acyl-CoA thioesterase 11	protein-coding
ETV6_merge_peak_18944	chr15	42406331	42407246	+	0	NA	intron (NM_173090, intron 2 of 9)	intron (NM_173090, intron 2 of 9)	2009	NM_173090	825	Hs.143261	NM_000070	ENSG00000092529	CAPN3	CANP3|CANPL3|LGMD2|LGMD2A|LGMDD4|LGMDR1|nCL-1|p94	calpain 3	protein-coding
ETV6_merge_peak_58726	chr9	134301466	134302619	+	0	NA	Intergenic	Intergenic	-6645	NR_146518	105376310	Hs.573484	NR_146518	ENSG00000223729	LINC02247	-	long intergenic non-protein coding RNA 2247	ncRNA
ETV6_merge_peak_13795	chr12	50129667	50130848	+	0	NA	non-coding (NR_138533, exon 11 of 11)	non-coding (NR_138533, exon 11 of 11)	18021	NM_001257134	84987	Hs.388645	NM_032901	ENSG00000178449	COX14	C12orf62|PCAG1	cytochrome c oxidase assembly factor COX14	protein-coding
ETV6_merge_peak_59100	chrX	40120719	40121164	+	0	NA	intron (NM_001123384, intron 1 of 13)	L2a|LINE|L2	-22983	NM_017745	54880	Hs.659681	NM_017745	ENSG00000183337	BCOR	ANOP2|MAA2|MCOPS2	BCL6 corepressor	protein-coding
ETV6_merge_peak_19086	chr15	52006990	52008155	+	0	NA	Intergenic	MER45B|DNA|hAT-Tip100	11523	NR_156732	112543478		NR_156732		MAPK6-DT	lncMAPK6	MAPK6 divergent transcript	ncRNA
ETV6_merge_peak_11129	chr11	66923007	66923657	+	0	NA	intron (NM_001040716, intron 3 of 22)	AluSc8|SINE|Alu	11174	NR_036121	100423029		NR_036121	ENSG00000266423	MIR3163	-	microRNA 3163	ncRNA
ETV6_merge_peak_40602	chr22	38762897	38764808	+	0	NA	Intergenic	AluSx|SINE|Alu	-7854	NM_015374	25777	Hs.517622	NM_015374	ENSG00000100242	SUN2	UNC84B	Sad1 and UNC84 domain containing 2	protein-coding
ETV6_merge_peak_8945	chr10	118993666	118994204	+	0	NA	Intergenic	MLT1K|LTR|ERVL-MaLR	-35779	NM_199461	340719	Hs.591918	NM_199461	ENSG00000188613	NANOS1	EC_Rep1a|NOS-1|NOS1|SPGF12|ZC2HC12A	nanos C2HC-type zinc finger 1	protein-coding
ETV6_merge_peak_13283	chr12	10131628	10132401	+	0	NA	Intergenic	MER67B|LTR|ERV1	-1745	NM_197947	64581	Hs.143929	NM_022570	ENSG00000172243	CLEC7A	BGR|CANDF4|CD369|CLECSF12|DECTIN1|SCARE2	C-type lectin domain containing 7A	protein-coding
ETV6_merge_peak_16218	chr13	41384703	41386156	+	0	NA	Intergenic	Intergenic	-57135	NR_002163	100506759	Hs.507861	NR_002163		OR7E37P	OR7E48P|OST193|hg533	olfactory receptor family 7 subfamily E member 37 pseudogene	pseudo
ETV6_merge_peak_13909	chr12	52193120	52199853	+	0	NA	Intergenic	AluSz|SINE|Alu	-4472	NM_001081492	144501	Hs.140978	NM_182507	ENSG00000167767	KRT80	KB20	keratin 80	protein-coding
ETV6_merge_peak_21345	chr16	12582954	12583595	+	0	NA	Intergenic	Intergenic	-137047	NR_039869	100616195		NR_039869	ENSG00000264733	MIR4718	-	microRNA 4718	ncRNA
ETV6_merge_peak_41519	chr3	10225847	10226453	+	0	NA	intron (NM_001570, intron 9 of 12)	intron (NM_001570, intron 9 of 12)	-22309	NM_014760	9797	Hs.475401	NM_014760	ENSG00000157014	TATDN2	-	TatD DNase domain containing 2	protein-coding
ETV6_merge_peak_8293	chr10	93541818	93542551	+	0	NA	Intergenic	MER102a|DNA|hAT-Charlie	-24481	NM_181745	338557	Hs.661022	NM_181745	ENSG00000186188	FFAR4	BMIQ10|GPR120|GPR129|GT01|O3FAR1|PGR4	free fatty acid receptor 4	protein-coding
ETV6_merge_peak_59164	chrX	48071027	48071634	+	0	NA	promoter-TSS (NM_001037735)	promoter-TSS (NM_001037735)	-189	NM_001037735	57232	Hs.650883	NM_001037735	ENSG00000221994	ZNF630	dJ54B20.2	zinc finger protein 630	protein-coding
ETV6_merge_peak_8475	chr10	99520226	99520753	+	0	NA	Intergenic	CpG	10688	NR_120618	101927324	Hs.642588	NR_120618	ENSG00000257582	LINC01475	-	long intergenic non-protein coding RNA 1475	ncRNA
ETV6_merge_peak_51331	chr6	166363234	166363769	+	0	NA	Intergenic	Intergenic	19439	NM_001270879	51660	Hs.172755	NM_016098	ENSG00000060762	MPC1	BRP44L|CGI-129|MPYCD|SLC54A1	mitochondrial pyruvate carrier 1	protein-coding
ETV6_merge_peak_18268	chr14	95294284	95295000	+	0	NA	intron (NM_024734, intron 1 of 12)	intron (NM_024734, intron 1 of 12)	25266	NM_024734	79789	Hs.301478	NM_024734	ENSG00000165959	CLMN	-	calmin	protein-coding
ETV6_merge_peak_32927	chr2	43049794	43051477	+	0	NA	Intergenic	Intergenic	-11092	NR_110585	102723854	Hs.570165	NR_110585	ENSG00000231826	LINC01819	-	long intergenic non-protein coding RNA 1819	ncRNA
ETV6_merge_peak_8980	chr10	119416519	119417143	+	0	NA	intron (NM_005308, intron 4 of 15)	AluSz|SINE|Alu	38859	NR_039829	100616398		NR_039829	ENSG00000265719	MIR4681	-	microRNA 4681	ncRNA
ETV6_merge_peak_28875	chr19	3679332	3681028	+	0	NA	intron (NM_001195733, intron 1 of 16)	intron (NM_001195733, intron 1 of 16)	20288	NM_012398	23396	Hs.282177	NM_012398	ENSG00000186111	PIP5K1C	LCCS3|PIP5K-GAMMA|PIP5K1-gamma|PIP5Kgamma	phosphatidylinositol-4-phosphate 5-kinase type 1 gamma	protein-coding
ETV6_merge_peak_39660	chr22	20568514	20569872	+	0	NA	intron (NM_001293234, intron 8 of 16)	intron (NM_001293234, intron 8 of 16)	61146	NM_001293237	51586	Hs.517421	NM_015889	ENSG00000099917	MED15	ARC105|CAG7A|CTG7A|PCQAP|TIG-1|TIG1|TNRC7	mediator complex subunit 15	protein-coding
ETV6_merge_peak_52116	chr7	36042496	36043160	+	0	NA	Intergenic	Intergenic	-52482	NR_108089	101928618	Hs.561704	NR_108089	ENSG00000261184	LOC101928618	-	uncharacterized LOC101928618	ncRNA
ETV6_merge_peak_35107	chr2	152053600	152054255	+	0	NA	intron (NM_000726, intron 2 of 13)	MER21B|LTR|ERVL	44836	NM_001330113	785	Hs.120725	NM_000726	ENSG00000182389	CACNB4	CAB4|CACNLB4|EA5|EIG9|EJM|EJM4|EJM6	calcium voltage-gated channel auxiliary subunit beta 4	protein-coding
ETV6_merge_peak_55857	chr8	130513929	130514740	+	0	NA	Intergenic	Intergenic	-70660	NM_001362926	50807	Hs.655552	NM_018482	ENSG00000153317	ASAP1	AMAP1|CENTB4|DDEF1|PAG2|PAP|ZG14P	ArfGAP with SH3 domain, ankyrin repeat and PH domain 1	protein-coding
ETV6_merge_peak_51371	chr6	166782574	166783024	+	0	NA	intron (NM_001318936, intron 2 of 22)	intron (NM_001318936, intron 2 of 22)	79726	NM_001006932	6196	Hs.655277	NM_021135	ENSG00000071242	RPS6KA2	HU-2|MAPKAPK1C|RSK|RSK3|S6K-alpha|S6K-alpha2|p90-RSK3|p90RSK2|pp90RSK3	ribosomal protein S6 kinase A2	protein-coding
ETV6_merge_peak_43361	chr3	111978873	111979623	+	0	NA	intron (NR_073571, intron 1 of 2)	CpG	222	NR_073570	55347	Hs.477115	NM_018394	ENSG00000144827	ABHD10	-	abhydrolase domain containing 10	protein-coding
ETV6_merge_peak_15822	chr12	132356092	132357520	+	0	NA	Intergenic	Intergenic	26956	NR_120467	101928416		NR_120467	ENSG00000255916	LOC101928416	-	uncharacterized LOC101928416	ncRNA
ETV6_merge_peak_11205	chr11	68007324	68007892	+	0	NA	promoter-TSS (NM_001161473)	promoter-TSS (NM_001161473)	-939	NM_001161473	221	Hs.523841	NM_000694	ENSG00000006534	ALDH3B1	ALDH4|ALDH7	aldehyde dehydrogenase 3 family member B1	protein-coding
ETV6_merge_peak_50362	chr6	75242491	75242930	+	0	NA	intron (NM_001865, intron 2 of 4)	AluSz|SINE|Alu	1091	NR_158784	1347	Hs.70312	NM_001865	ENSG00000112695	COX7A2	COX7AL|COX7AL1|COXVIIAL|COXVIIa-L|VIIAL	cytochrome c oxidase subunit 7A2	protein-coding
ETV6_merge_peak_57257	chr9	93924614	93925253	+	0	NA	Intergenic	Intergenic	30422	NM_021570	56033	Hs.164960	NM_021570	ENSG00000131668	BARX1	-	BARX homeobox 1	protein-coding
ETV6_merge_peak_51385	chr6	167095704	167096192	+	0	NA	Intergenic	MLT1H|LTR|ERVL-MaLR	-15859	NM_004367	1235	Hs.46468	NM_004367	ENSG00000112486	CCR6	BN-1|C-C CKR-6|CC-CKR-6|CCR-6|CD196|CKR-L3|CKRL3|CMKBR6|DCR2|DRY6|GPR29|GPRCY4|STRL22	C-C motif chemokine receptor 6	protein-coding
ETV6_merge_peak_40162	chr22	31636537	31639336	+	0	NA	intron (NM_001326416, intron 3 of 10)	intron (NM_001326416, intron 3 of 10)	587	NM_178022	23761	Hs.420559	NM_014338	ENSG00000241878	PISD	DJ858B16|PSD|PSDC|PSSC|dJ858B16.2	phosphatidylserine decarboxylase	protein-coding
ETV6_merge_peak_55017	chr8	41663165	41664775	+	0	NA	intron (NM_020475, intron 39 of 41)	intron (NM_020475, intron 39 of 41)	1304	NM_020480	286	Hs.654438	NM_000037	ENSG00000029534	ANK1	ANK|SPH1|SPH2	ankyrin 1	protein-coding
ETV6_merge_peak_52062	chr7	30680681	30681977	+	0	NA	intron (NM_001202481, intron 4 of 13)	intron (NM_001202481, intron 4 of 13)	1127	NM_001883	1395	Hs.546246	NM_001883	ENSG00000106113	CRHR2	CRF-RB|CRF2|CRFR2|HM-CRF	corticotropin releasing hormone receptor 2	protein-coding
ETV6_merge_peak_22063	chr16	48434989	48436024	+	0	NA	Intergenic	Intergenic	-50093	NM_003031	6477	Hs.706828	NM_003031	ENSG00000196470	SIAH1	SIAH1A	siah E3 ubiquitin protein ligase 1	protein-coding
ETV6_merge_peak_14722	chr12	107814340	107815189	+	0	NA	Intergenic	Intergenic	40379	NM_203436	121549	Hs.149910	NM_203436	ENSG00000187855	ASCL4	HASH4|bHLHa44	achaete-scute family bHLH transcription factor 4	protein-coding
ETV6_merge_peak_50151	chr6	43859028	43859502	+	0	NA	Intergenic	Intergenic	-6932	NR_149142	285857	Hs.582798	NR_149142	ENSG00000283215	LINC02537	-	long intergenic non-protein coding RNA 2537	ncRNA
ETV6_merge_peak_27301	chr17	79924155	79925202	+	0	NA	TTS (NR_110851)	TTS (NR_110851)	2047	NR_110850	101928766	Hs.630666	NR_110850	ENSG00000262585	LINC01979	-	long intergenic non-protein coding RNA 1979	ncRNA
ETV6_merge_peak_2257	chr1	41282528	41283936	+	0	NA	Intergenic	Intergenic	-40926	NM_001172219	22955	Hs.571874	NM_012236	ENSG00000010803	SCMH1	Scml3	Scm polycomb group protein homolog 1	protein-coding
ETV6_merge_peak_13778	chr12	50038981	50040063	+	0	NA	Intergenic	Intergenic	-13965	NM_001126104	29127	Hs.505469	NM_013277	ENSG00000161800	RACGAP1	CYK4|HsCYK-4|ID-GAP|MgcRacGAP	Rac GTPase activating protein 1	protein-coding
ETV6_merge_peak_31474	chr19	50642271	50642739	+	0	NA	Intergenic	MIR|SINE|MIR	-2624	NM_001160329	84258	Hs.515554	NM_032298	ENSG00000213023	SYT3	SytIII	synaptotagmin 3	protein-coding
ETV6_merge_peak_930	chr1	17610037	17611196	+	0	NA	intron (NR_137288, intron 7 of 28)	intron (NR_137288, intron 7 of 28)	-7697	NM_001328124	55160	Hs.443460	NM_018125	ENSG00000074964	ARHGEF10L	GrinchGEF	Rho guanine nucleotide exchange factor 10 like	protein-coding
ETV6_merge_peak_32485	chr2	26768739	26770337	+	0	NA	intron (NM_017877, intron 1 of 5)	intron (NM_017877, intron 1 of 5)	5254	NM_017877	54978	Hs.1594	NM_017877	ENSG00000213699	SLC35F6	ANT2BP|C2orf18|TANGO9	solute carrier family 35 member F6	protein-coding
ETV6_merge_peak_54080	chr7	152849330	152850174	+	0	NA	intron (NM_001350946, intron 8 of 8)	intron (NM_001350946, intron 8 of 8)	90000	NM_020445	57180	Hs.647117	NM_020445	ENSG00000133627	ACTR3B	ARP11|ARP3BETA	actin related protein 3B	protein-coding
ETV6_merge_peak_2634	chr1	51321720	51322246	+	0	NA	intron (NM_001144832, intron 1 of 17)	intron (NM_001144832, intron 1 of 17)	285	NM_001080494	22996	Hs.112949	NM_001080494	ENSG00000085831	TTC39A	C1orf34|DEME-6	tetratricopeptide repeat domain 39A	protein-coding
ETV6_merge_peak_14073	chr12	54362999	54363742	+	0	NA	exon (NM_020370, exon 2 of 2)	exon (NM_020370, exon 2 of 2)	1116	NM_020370	53831	Hs.306199	NM_020370	ENSG00000139572	GPR84	EX33|GPCR4	G protein-coupled receptor 84	protein-coding
ETV6_merge_peak_23668	chr16	90020611	90021760	+	0	NA	intron (NM_001286209, intron 1 of 10)	intron (NM_001286209, intron 1 of 10)	-1054	NM_001288709	79007	Hs.301394	NM_024043	ENSG00000003249	DBNDD1	-	dysbindin domain containing 1	protein-coding
ETV6_merge_peak_10664	chr11	61758642	61759471	+	0	NA	intron (NM_013279, intron 1 of 25)	intron (NM_013279, intron 1 of 25)	-1392	NR_026882	26070	Hs.564254	NR_026882	ENSG00000124915	MYRF-AS1	DKFZP434K028	MYRF antisense RNA 1	ncRNA
ETV6_merge_peak_24271	chr17	9125259	9125917	+	0	NA	intron (NM_004822, intron 2 of 6)	AluJb|SINE|Alu	53530	NR_110828	101928266	Hs.639880	NR_110828	ENSG00000262966	LOC101928266	-	uncharacterized LOC101928266	ncRNA
ETV6_merge_peak_47304	chr5	135339284	135340192	+	0	NA	intron (NR_161235, intron 5 of 5)	intron (NR_161235, intron 5 of 5)	59500	NM_001040158	9555	Hs.420272	NM_004893	ENSG00000113648	H2AFY	H2A.y|H2A/y|H2AF12M|MACROH2A1.1|mH2A1|macroH2A1.2	H2A histone family member Y	protein-coding
ETV6_merge_peak_58783	chr9	134924772	134925443	+	0	NA	Intergenic	HERVL-int|LTR|ERVL	-7195	NM_002003	2219	Hs.440898	NM_002003	ENSG00000085265	FCN1	FCNM	ficolin 1	protein-coding
ETV6_merge_peak_40926	chr22	42686152	42686962	+	0	NA	Intergenic	Intergenic	34313	NM_017436	53947	Hs.105956	NM_017436	ENSG00000128274	A4GALT	A14GALT|A4GALT1|Gb3S|P(k)|P1|P1PK|PK	alpha 1,4-galactosyltransferase (P blood group)	protein-coding
ETV6_merge_peak_20629	chr15	99412155	99413157	+	0	NA	Intergenic	Intergenic	-152761	NM_001352617	4205	Hs.268675	NM_005587	ENSG00000068305	MEF2A	ADCAD1|RSRFC4|RSRFC9|mef2	myocyte enhancer factor 2A	protein-coding
ETV6_merge_peak_55886	chr8	132964387	132965199	+	0	NA	intron (NM_003235, intron 29 of 47)	intron (NM_003235, intron 29 of 47)	81788	NR_107002	102466865		NR_107002	ENSG00000276961	MIR7848	hsa-mir-7848	microRNA 7848	ncRNA
ETV6_merge_peak_5152	chr1	205975461	205976088	+	0	NA	TTS (NM_001304839)	TTS (NM_001304839)	17849	NR_110982	103021295	Hs.741319	NR_110982		LOC103021295	-	uncharacterized LOC103021295	ncRNA
ETV6_merge_peak_36675	chr20	1810213	1812180	+	0	NA	Intergenic	Intergenic	-31450	NR_037142	100289473	Hs.641525	NR_037142	ENSG00000232528	LOC100289473	-	cytoskeleton associated protein 2-like pseudogene	pseudo
ETV6_merge_peak_23302	chr16	85703614	85704081	+	0	NA	Intergenic	AluSz|SINE|Alu	-14893	NM_016095	51659	Hs.433180	NM_016095	ENSG00000131153	GINS2	HSPC037|PSF2|Pfs2	GINS complex subunit 2	protein-coding
ETV6_merge_peak_32999	chr2	45773737	45775395	+	0	NA	intron (NM_005400, intron 1 of 14)	intron (NM_005400, intron 1 of 14)	122891	NM_005400	5581	Hs.580351	NM_005400	ENSG00000171132	PRKCE	PKCE|nPKC-epsilon	protein kinase C epsilon	protein-coding
ETV6_merge_peak_48262	chr5	172757193	172759005	+	0	NA	intron (NR_161233, intron 1 of 3)	(CCTT)n|Simple_repeat|Simple_repeat	2596	NR_161233	101928093	Hs.646902	NR_161233		LOC101928093	-	uncharacterized LOC101928093	ncRNA
ETV6_merge_peak_31263	chr19	48617816	48619765	+	0	NA	promoter-TSS (NM_001204159)	promoter-TSS (NM_001204159)	388	NM_000979	6141	Hs.515517	NM_000979	ENSG00000063177	RPL18	DBA18|L18	ribosomal protein L18	protein-coding
ETV6_merge_peak_28300	chr18	57007985	57008628	+	0	NA	intron (NM_015285, intron 26 of 27)	intron (NM_015285, intron 26 of 27)	63813	NR_048536	100885779	Hs.565136	NR_048536	ENSG00000258609	LINC-ROR	ROR|lincRNA-RoR|lincRNA-ST8SIA3	long intergenic non-protein coding RNA, regulator of reprogramming	ncRNA
ETV6_merge_peak_38402	chr20	57474655	57475358	+	0	NA	Intergenic	Intergenic	49861	NM_001269048	140690	Hs.131543	NM_080618	ENSG00000124092	CTCFL	BORIS|CT27|CTCF-T|HMGB1L1|dJ579F20.2	CCCTC-binding factor like	protein-coding
ETV6_merge_peak_35532	chr2	207792989	207793815	+	0	NA	Intergenic	AluSg|SINE|Alu	-23496	NM_003468	7855	Hs.17631	NM_003468	ENSG00000163251	FZD5	C2orf31|HFZ5	frizzled class receptor 5	protein-coding
ETV6_merge_peak_54749	chr8	26636308	26636998	+	0	NA	intron (NM_001244604, intron 8 of 13)	intron (NM_001244604, intron 8 of 13)	58248	NM_001244604	1808	Hs.593187	NM_001386	ENSG00000092964	DPYSL2	CRMP-2|CRMP2|DHPRP2|DRP-2|DRP2|N2A3|ULIP-2|ULIP2	dihydropyrimidinase like 2	protein-coding
ETV6_merge_peak_17256	chr14	59427759	59428464	+	0	NA	Intergenic	Intergenic	37269	NM_022571	64582	Hs.647573	NM_022571	ENSG00000181619	GPR135	HUMNPIIY20	G protein-coupled receptor 135	protein-coding
ETV6_merge_peak_52377	chr7	45131796	45133596	+	0	NA	Intergenic	L2|LINE|L2	-20949	NM_030900	9238	Hs.231411	NM_004749	ENSG00000136270	TBRG4	CPR2|FASTKD4	transforming growth factor beta regulator 4	protein-coding
ETV6_merge_peak_41458	chr3	9362379	9364559	+	0	NA	intron (NM_015453, intron 1 of 9)	L2b|LINE|L2	415	NM_001114092	25917	Hs.443081	NM_015453	ENSG00000134077	THUMPD3	-	THUMP domain containing 3	protein-coding
ETV6_merge_peak_24808	chr17	27491710	27492534	+	0	NA	intron (NM_014238, intron 2 of 20)	intron (NM_014238, intron 2 of 20)	20158	NM_014238	8844	Hs.133534	NM_014238	ENSG00000141068	KSR1	KSR|RSU2	kinase suppressor of ras 1	protein-coding
ETV6_merge_peak_4451	chr1	169478051	169478721	+	0	NA	intron (NM_006996, intron 1 of 5)	AluJb|SINE|Alu	7558	NM_006996	10560	Hs.30246	NM_006996	ENSG00000117479	SLC19A2	TC1|THMD1|THT1|THTR1|TRMA	solute carrier family 19 member 2	protein-coding
ETV6_merge_peak_10222	chr11	44616614	44617964	+	0	NA	intron (NM_001024844, intron 6 of 8)	AluSz|SINE|Alu	51626	NM_002231	3732	Hs.527778	NM_002231	ENSG00000085117	CD82	4F9|C33|GR15|IA4|KAI1|R2|SAR2|ST6|TSPAN27	CD82 molecule	protein-coding
ETV6_merge_peak_53632	chr7	132444187	132447147	+	0	NA	intron (NM_001105543, intron 3 of 3)	intron (NM_001105543, intron 3 of 3)	130803	NM_001105543	91584	Hs.511454	NM_020911	ENSG00000221866	PLXNA4	FAYV2820|PLEXA4|PLXNA4A|PLXNA4B|PRO34003	plexin A4	protein-coding
ETV6_merge_peak_54398	chr8	12675899	12676550	+	0	NA	Intergenic	Intergenic	-10613	NR_047662	729732	Hs.322761	NR_047662	ENSG00000283674	LOC729732	-	uncharacterized LOC729732	ncRNA
ETV6_merge_peak_43122	chr3	63995215	63996455	+	0	NA	exon (NM_000333, exon 12 of 13)	exon (NM_000333, exon 12 of 13)	-8187	NR_038286	100507062	Hs.152536	NR_038286	ENSG00000239653	PSMD6-AS2	-	PSMD6 antisense RNA 2	ncRNA
ETV6_merge_peak_2070	chr1	36457628	36458892	+	0	NA	intron (NM_031280, intron 5 of 7)	AluSx1|SINE|Alu	6124	NM_031280	64960	Hs.352839	NM_031280	ENSG00000116898	MRPS15	DC37|MPR-S15|RPMS15|S15mt	mitochondrial ribosomal protein S15	protein-coding
ETV6_merge_peak_26861	chr17	75266528	75268989	+	0	NA	exon (NM_001370592, exon 4 of 6)	exon (NM_001370592, exon 4 of 6)	2487	NM_001242500	57409	Hs.325631	NM_020679	ENSG00000125457	MIF4GD	AD023|MIFD|SLIP1	MIF4G domain containing	protein-coding
ETV6_merge_peak_10362	chr11	47253702	47256113	+	0	NA	intron (NM_001130102, intron 1 of 8)	intron (NM_001130102, intron 1 of 8)	-2800	NM_001363595	10062	Hs.438863	NM_005693	ENSG00000025434	NR1H3	LXR-a|LXRA|RLD-1	nuclear receptor subfamily 1 group H member 3	protein-coding
ETV6_merge_peak_10659	chr11	61730619	61731238	+	0	NA	intron (NM_006133, intron 8 of 19)	intron (NM_006133, intron 8 of 19)	-21708	NM_001127392	745	Hs.473109	NM_013279	ENSG00000124920	MYRF	11orf9|C11orf9|CUGS|MMERV|MRF|Ndt80|pqn-47	myelin regulatory factor	protein-coding
ETV6_merge_peak_14119	chr12	55708651	55710372	+	0	NA	intron (NM_001367993, intron 2 of 25)	intron (NM_001367993, intron 2 of 25)	-1607	NM_002206	3679	Hs.524484	NM_002206	ENSG00000135424	ITGA7	-	integrin subunit alpha 7	protein-coding
ETV6_merge_peak_49853	chr6	37785766	37786283	+	0	NA	Intergenic	L2a|LINE|L2	-33703	NM_021943	60685	Hs.36959	NM_021943	ENSG00000156639	ZFAND3	TEX27	zinc finger AN1-type containing 3	protein-coding
ETV6_merge_peak_37986	chr20	47800357	47800977	+	0	NA	Intergenic	Intergenic	-14051	NM_001161841	55959	Hs.162016	NM_018837	ENSG00000196562	SULF2	HSULF-2	sulfatase 2	protein-coding
ETV6_merge_peak_23416	chr16	87629001	87629502	+	0	NA	intron (NM_020655, intron 1 of 4)	intron (NM_020655, intron 1 of 4)	26743	NM_001271604	57338	Hs.592068	NM_020655	ENSG00000154118	JPH3	CAGL237|HDL2|JP-3|JP3|TNRC22	junctophilin 3	protein-coding
ETV6_merge_peak_36230	chr2	237322566	237323880	+	0	NA	TTS (NM_057167)	TTS (NM_057167)	90941	NM_057165	1293	Hs.233240	NM_004369	ENSG00000163359	COL6A3	BTHLM1|DYT27|UCMD1	collagen type VI alpha 3 chain	protein-coding
ETV6_merge_peak_12970	chr12	3960104	3960993	+	0	NA	Intergenic	Intergenic	-87100	NM_001286521	57097	Hs.657268	NM_020367	ENSG00000111224	PARP11	ARTD11|C12orf6|MIB006	poly(ADP-ribose) polymerase family member 11	protein-coding
ETV6_merge_peak_1724	chr1	28313630	28315396	+	0	NA	Intergenic	MIRb|SINE|MIR	-14527	NM_001127350	54797	Hs.479911	NM_017638	ENSG00000130772	MED18	SRB5|p28b	mediator complex subunit 18	protein-coding
ETV6_merge_peak_4608	chr1	181485512	181486101	+	0	NA	intron (NM_001205293, intron 1 of 47)	intron (NM_001205293, intron 1 of 47)	2289	NM_000721	777	Hs.437444	NM_000721	ENSG00000198216	CACNA1E	BII|CACH6|CACNL1A6|Cav2.3|EIEE69|gm139	calcium voltage-gated channel subunit alpha1 E	protein-coding
ETV6_merge_peak_46182	chr4	184846953	184848022	+	0	NA	intron (NR_132989, intron 2 of 2)	AluSq|SINE|Alu	3623	NR_037510	100500818		NR_037510	ENSG00000266698	MIR3945	-	microRNA 3945	ncRNA
ETV6_merge_peak_18093	chr14	91311101	91311914	+	0	NA	intron (NM_001080414, intron 15 of 29)	MLT1J2|LTR|ERVL-MaLR	-57627	NM_001348437	8111	Hs.8882	NM_003485	ENSG00000119714	GPR68	AI2A6|GPR12A|OGR1	G protein-coupled receptor 68	protein-coding
ETV6_merge_peak_9998	chr11	17731022	17731483	+	0	NA	Intergenic	Intergenic	-4696	NM_004976	3746	Hs.552896	NM_004976	ENSG00000129159	KCNC1	EPM7|KV3.1|KV4|NGK2	potassium voltage-gated channel subfamily C member 1	protein-coding
ETV6_merge_peak_53236	chr7	101726036	101726643	+	0	NA	Intergenic	LTR85a|LTR|Gypsy?	-89668	NM_001202545	1523	Hs.191482	NM_001913	ENSG00000257923	CUX1	CASP|CDP|CDP/Cut|CDP1|COY1|CUTL1|CUX|Clox|Cux/CDP|GDDI|GOLIM6|Nbla10317|p100|p110|p200|p75	cut like homeobox 1	protein-coding
ETV6_merge_peak_5616	chr1	226209093	226209735	+	0	NA	Intergenic	Intergenic	-14250	NM_031944	83881	Hs.282079	NM_031944	ENSG00000185155	MIXL1	MILD1|MIX|MIXL	Mix paired-like homeobox	protein-coding
ETV6_merge_peak_51722	chr7	5238578	5239087	+	0	NA	Intergenic	Intergenic	24563	NM_001033520	26100	Hs.122363	NM_015610	ENSG00000157954	WIPI2	ATG18B|Atg21|CGI-50|IDDSSA|WIPI-2	WD repeat domain, phosphoinositide interacting 2	protein-coding
ETV6_merge_peak_42022	chr3	32385635	32386461	+	0	NA	Intergenic	MLT1M|LTR|ERVL-MaLR	-5805	NM_138410	112616	Hs.440494	NM_138410	ENSG00000153551	CMTM7	CKLFSF7	CKLF like MARVEL transmembrane domain containing 7	protein-coding
ETV6_merge_peak_4284	chr1	161020469	161022096	+	0	NA	promoter-TSS (NM_016946)	promoter-TSS (NM_016946)	-130	NM_001348091	50848	Hs.517293	NM_016946	ENSG00000158769	F11R	CD321|JAM|JAM1|JAMA|JCAM|KAT|PAM-1	F11 receptor	protein-coding
ETV6_merge_peak_30715	chr19	41253483	41254360	+	0	NA	intron (NM_001278599, intron 14 of 16)	L2b|LINE|L2	-8636	NM_144732	11100	Hs.155218	NM_007040	ENSG00000105323	HNRNPUL1	E1B-AP5|E1BAP5|HNRPUL1	heterogeneous nuclear ribonucleoprotein U like 1	protein-coding
ETV6_merge_peak_663	chr1	15141018	15142138	+	0	NA	intron (NR_027136, intron 1 of 4)	AluSg|SINE|Alu	10886	NR_027136	200197	Hs.531424	NM_182534	ENSG00000175147	TMEM51-AS1	C1orf126	TMEM51 antisense RNA 1	ncRNA
ETV6_merge_peak_36360	chr2	239197943	239198645	+	0	NA	intron (NM_006037, intron 3 of 26)	HAL1|LINE|L1	-2837	NR_026664	85009	Hs.744565	NM_032923		MGC16025	-	uncharacterized LOC85009	ncRNA
ETV6_merge_peak_2564	chr1	46545620	46546527	+	0	NA	3' UTR (NM_001097611, exon 3 of 3)	3' UTR (NM_001097611, exon 3 of 3)	5142	NM_001097611	148930	Hs.350764	NM_182516	ENSG00000162456	KNCN	Kino|L5	kinocilin	protein-coding
ETV6_merge_peak_16897	chr14	21455732	21457428	+	0	NA	promoter-TSS (NM_001170629)	promoter-TSS (NM_001170629)	-457	NM_001170629	57680	Hs.530698	NM_020920	ENSG00000100888	CHD8	AUTS18|HELSNF1	chromodomain helicase DNA binding protein 8	protein-coding
ETV6_merge_peak_18358	chr14	100018003	100018454	+	0	NA	intron (NM_001330221, intron 1 of 13)	intron (NM_001330221, intron 1 of 13)	46806	NM_001330221	51466	Hs.125867	NM_016337	ENSG00000196405	EVL	RNB6	Enah/Vasp-like	protein-coding
ETV6_merge_peak_55328	chr8	81067842	81068288	+	0	NA	intron (NM_018440, intron 2 of 8)	AluSz6|SINE|Alu	44003	NM_018440	55824	Hs.266175	NM_018440	ENSG00000076641	PAG1	CBP|PAG	phosphoprotein membrane anchor with glycosphingolipid microdomains 1	protein-coding
ETV6_merge_peak_35986	chr2	231644896	231645338	+	0	NA	Intergenic	AluSz6|SINE|Alu	52253	NM_152614	165100	Hs.98104	NM_152614	ENSG00000177673	TEX44	C2orf57	testis expressed 44	protein-coding
ETV6_merge_peak_31489	chr19	51030432	51031050	+	0	NA	intron (NM_001370126, intron 4 of 5)	intron (NM_001370126, intron 4 of 5)	-2750	NM_001167605	11012	Hs.57771	NM_006853	ENSG00000167757	KLK11	PRSS20|TLSP	kallikrein related peptidase 11	protein-coding
ETV6_merge_peak_11387	chr11	69659396	69660023	+	0	NA	Intergenic	MIRb|SINE|MIR	15644	NM_153451	220064	Hs.667996	NM_153451	ENSG00000149716	LTO1	CIAB1|ORAOV1|TAOS1	LTO1 maturation factor of ABCE1	protein-coding
ETV6_merge_peak_21460	chr16	20397226	20397900	+	0	NA	intron (NM_174924, intron 2 of 11)	MIRb|SINE|MIR	7174	NM_174924	204474	Hs.376025	NM_174924	ENSG00000169340	PDILT	PDIA7	protein disulfide isomerase like, testis expressed	protein-coding
ETV6_merge_peak_15489	chr12	123481580	123482066	+	0	NA	intron (NM_001319243, intron 6 of 7)	AluSp|SINE|Alu	22119	NM_180699	11066	Hs.632738	NM_007020	ENSG00000184209	SNRNP35	HM-1|U1SNRNPBP	small nuclear ribonucleoprotein U11/U12 subunit 35	protein-coding
ETV6_merge_peak_58632	chr9	133329257	133330468	+	0	NA	non-coding (NR_103874, exon 5 of 5).2	non-coding (NR_103874, exon 5 of 5).2	6326	NM_006753	6838	Hs.274430	NM_006753	ENSG00000148296	SURF6	RRP14	surfeit 6	protein-coding
ETV6_merge_peak_50098	chr6	43292422	43293027	+	0	NA	Intergenic	Intergenic	-5536	NM_153320	10864	Hs.485438	NM_006672	ENSG00000137204	SLC22A7	NLT|OAT2|hOAT11	solute carrier family 22 member 7	protein-coding
ETV6_merge_peak_12637	chr11	126345373	126347845	+	0	NA	3' UTR (NM_001350236, exon 6 of 6)	3' UTR (NM_001350236, exon 6 of 6)	8978	NR_033839	399972	Hs.585206	NR_033839		GSEC	DCPS-AS1|ST3GAL4-AS1	G-quadruplex forming sequence containing lncRNA	ncRNA
ETV6_merge_peak_55150	chr8	54281662	54282275	+	0	NA	Intergenic	AluSx|SINE|Alu	-48718	NR_004385	26766		NR_004385	ENSG00000199212	RNU105C	E1-5|E1-6	RNA, U105C small nucleolar	snoRNA
ETV6_merge_peak_2625	chr1	51291081	51291978	+	0	NA	intron (NM_001080494, intron 14 of 17)	AluJo|SINE|Alu	6432	NM_001297667	22996	Hs.112949	NM_001080494	ENSG00000085831	TTC39A	C1orf34|DEME-6	tetratricopeptide repeat domain 39A	protein-coding
ETV6_merge_peak_57980	chr9	125125683	125126459	+	0	NA	intron (NM_173690, intron 2 of 18)	intron (NM_173690, intron 2 of 18)	17457	NM_001144877	286205	Hs.59504	NM_173690	ENSG00000173611	SCAI	C9orf126|NET40	suppressor of cancer cell invasion	protein-coding
ETV6_merge_peak_16589	chr13	99657951	99658628	+	0	NA	intron (NR_104592, intron 1 of 9)	intron (NR_104592, intron 1 of 9)	15230	NR_036191	100422861		NR_036191	ENSG00000263615	MIR4306	mir-4306	microRNA 4306	ncRNA
ETV6_merge_peak_24967	chr17	29389193	29390076	+	0	NA	Intergenic	Intergenic	-1028	NR_039749	100616122		NR_039749	ENSG00000284162	MIR4523	-	microRNA 4523	ncRNA
ETV6_merge_peak_331	chr1	9152419	9153373	+	0	NA	intron (NR_132742, intron 1 of 1)	intron (NR_132742, intron 1 of 1)	-1119	NR_029610	407040		NR_029610	ENSG00000284357	MIR34A	MIRN34A|miRNA34A|mir-34|mir-34a	microRNA 34a	ncRNA
ETV6_merge_peak_50260	chr6	44778993	44780373	+	0	NA	Intergenic	Tigger15a|DNA|TcMar-Tigger	-227802	NR_134609	105375075	Hs.123393	NR_134609		LOC105375075	-	uncharacterized LOC105375075	ncRNA
ETV6_merge_peak_20920	chr16	3289215	3289981	+	0	NA	exon (NM_005741, exon 6 of 6)	exon (NM_005741, exon 6 of 6)	6107	NM_005741	10127	Hs.611475	NM_005741	ENSG00000006194	ZNF263	FPM315|ZKSCAN12|ZSCAN44	zinc finger protein 263	protein-coding
ETV6_merge_peak_55993	chr8	133505633	133508591	+	0	NA	intron (NM_003033, intron 2 of 8)	intron (NM_003033, intron 2 of 8)	64775	NM_173344	6482	Hs.374257	NM_003033	ENSG00000008513	ST3GAL1	Gal-NAc6S|SIAT4A|SIATFL|ST3GalA|ST3GalA.1|ST3GalIA|ST3GalIA,1|ST3O	ST3 beta-galactoside alpha-2,3-sialyltransferase 1	protein-coding
ETV6_merge_peak_44786	chr3	196286039	196287705	+	0	NA	intron (NM_005017, intron 1 of 9)	AluSp|SINE|Alu	854	NM_001312673	5130	Hs.135997	NM_005017	ENSG00000161217	PCYT1A	CCTA|CT|CTA|CTPCT|PCYT1|SMDCRD	phosphate cytidylyltransferase 1, choline, alpha	protein-coding
ETV6_merge_peak_26057	chr17	57119764	57120225	+	0	NA	intron (NM_003488, intron 10 of 10)	AluSq|SINE|Alu	24505	NM_001370427	8165	Hs.463506	NM_003488	ENSG00000121057	AKAP1	AKAP|AKAP121|AKAP149|AKAP84|D-AKAP1|PPP1R43|PRKA1|SAKAP84|TDRD17	A-kinase anchoring protein 1	protein-coding
ETV6_merge_peak_30305	chr19	33246188	33247015	+	0	NA	Intergenic	(CACATG)n|Simple_repeat|Simple_repeat	-20751	NM_019849	56301	Hs.58679	NM_019849	ENSG00000130876	SLC7A10	ASC1|HASC-1|asc-1	solute carrier family 7 member 10	protein-coding
ETV6_merge_peak_40058	chr22	29820227	29821200	+	0	NA	intron (NM_001369944, intron 2 of 16)	AluSp|SINE|Alu	17561	NM_001369931	84164	Hs.731754	NM_032204	ENSG00000100325	ASCC2	ASC1p100|p100	activating signal cointegrator 1 complex subunit 2	protein-coding
ETV6_merge_peak_47	chr1	1860421	1861017	+	0	NA	intron (NM_001282538, intron 1 of 9)	AluSz6|SINE|Alu	30368	NM_002074	2782	Hs.430425	NM_002074	ENSG00000078369	GNB1	MRD42	G protein subunit beta 1	protein-coding
ETV6_merge_peak_12926	chr12	2617940	2618764	+	0	NA	intron (NM_001129840, intron 29 of 46)	intron (NM_001129840, intron 29 of 46)	53868	NR_046579	100874235	Hs.667644	NR_046579	ENSG00000256271	CACNA1C-AS2	-	CACNA1C antisense RNA 2	ncRNA
ETV6_merge_peak_57344	chr9	97848780	97849620	+	0	NA	intron (NR_147055, intron 1 of 10)	CpG	3880	NR_147055	101928337		NR_147055	ENSG00000236130	PTCSC2	-	papillary thyroid carcinoma susceptibility candidate 2	ncRNA
ETV6_merge_peak_14094	chr12	54565254	54565792	+	0	NA	intron (NM_001165975, intron 1 of 14)	intron (NM_001165975, intron 1 of 14)	4058	NM_001165975	5153	Hs.530871	NM_000924	ENSG00000123360	PDE1B	HEL-S-79p|PDE1B1|PDES1B	phosphodiesterase 1B	protein-coding
ETV6_merge_peak_27704	chr18	9672775	9673276	+	0	NA	Intergenic	AluSc|SINE|Alu	-35276	NM_006868	11031	Hs.99528	NM_006868	ENSG00000168461	RAB31	Rab22B	RAB31, member RAS oncogene family	protein-coding
ETV6_merge_peak_14763	chr12	108712154	108712863	+	0	NA	intron (NM_014325, intron 1 of 10)	AluSq|SINE|Alu	-9510	NM_001105237	23603	Hs.330384	NM_014325	ENSG00000110880	CORO1C	HCRNN4	coronin 1C	protein-coding
ETV6_merge_peak_1580	chr1	26932874	26934031	+	0	NA	intron (NM_006600, intron 2 of 8)	AluSq2|SINE|Alu	11709	NM_006600	10726	Hs.263812	NM_006600	ENSG00000090273	NUDC	HNUDC|MNUDC|NPD011	nuclear distribution C, dynein complex regulator	protein-coding
ETV6_merge_peak_13955	chr12	52859726	52860581	+	0	NA	Intergenic	Intergenic	-11159	NM_173352	196374	Hs.665267	NM_173352	ENSG00000170423	KRT78	CK-78|K5B|K78|Kb40	keratin 78	protein-coding
ETV6_merge_peak_41214	chr22	46573415	46574655	+	0	NA	Intergenic	MIRc|SINE|MIR	-3053	NM_001366660	23151	Hs.475150	NM_015124	ENSG00000075240	GRAMD4	DIP	GRAM domain containing 4	protein-coding
ETV6_merge_peak_21922	chr16	30649541	30650846	+	0	NA	promoter-TSS (NM_001320464)	promoter-TSS (NM_001320464)	-585	NM_001320464	78994	Hs.293629	NM_024031	ENSG00000156858	PRR14	-	proline rich 14	protein-coding
ETV6_merge_peak_34635	chr2	113172822	113175717	+	0	NA	intron (NM_012455, intron 1 of 16)	(CCCTCCT)n|Simple_repeat|Simple_repeat	298	NM_012455	23550	Hs.516306	NM_012455	ENSG00000125637	PSD4	EFA6B|TIC	pleckstrin and Sec7 domain containing 4	protein-coding
ETV6_merge_peak_42418	chr3	46187300	46188184	+	0	NA	Intergenic	Intergenic	20571	NM_001295	1230	Hs.301921	NM_001295	ENSG00000163823	CCR1	CD191|CKR-1|CKR1|CMKBR1|HM145|MIP1aR|SCYAR1	C-C motif chemokine receptor 1	protein-coding
ETV6_merge_peak_57285	chr9	94667066	94667591	+	0	NA	Intergenic	AluY|SINE|Alu	-27079	NM_001127628	2203	Hs.494496	NM_000507	ENSG00000165140	FBP1	FBP	fructose-bisphosphatase 1	protein-coding
[truncated: 57,727 more rows]

## Sheet: ETV3 ChIP-seq
PeakID (cmd=annotatePeaks.pl /Users/jvillar/Documents/chip_seq/macs2/beds_files/ETV3_intersect_peaks.bed hg38)	Chr	Start	End	Strand	Peak Score	Focus Ratio/Region Size	Annotation	Detailed Annotation	Distance to TSS	Nearest PromoterID	Entrez ID	Nearest Unigene	Nearest Refseq	Nearest Ensembl	Gene Name	Gene Alias	Gene Description	Gene Type
[truncated: 19,780 more rows]
